# Supplementary material for: Metabolic switch and epithelial–mesenchymal transition cooperate to regulate pluripotency
Source: EMBO J. 2020 Feb 24;39(8):e102961. doi: 10.15252/embj.2019102961 (PMC7156961; doi:10.15252/embj.2019102961)
Supplement: Supplementary file 3 — Dataset EV1 [file EMBJ-39-e102961-s003.xlsx]

## Sheet: Dataset EV1
Dataset EV1
Compositions of medium used in the current studies

## Sheet: Medium Composition
			MEF medium	mES medium	mES-Vc medium	5C medium	Naive medium	Primed induction medium	Primed maintainance medium	EpiLCs induction medium	iSF1 medium
	Company	Cat. No.	Final Con.
DMEM	Hyclone	SH30022.01	Basal	Basal	Basal		Basal				Basal
Knockout DMEM	Gibco	10829-018					Basal
DMEM/F12	Hyclone	SH30023.01				Basal		Basal	Basal	Basal
Neurobasal medium	Gibco	21103-049						Basal	Basal	Basal
FBS	Excell	FSP500	0.1
FBS	Gibco	10099-141		0.15	0.15
Knockout Serum Replacement	Gibco	10828028								0.01	0.1
NEAA	Gibco	11140-050	0.01	0.01	0.01		0.01	0.01	0.01	0.01	0.01
GlutaMax	Gibco	35050-061	0.01	0.01	0.01		0.01	0.01	0.01	0.01	0.01
Sodium Pyruvate	Gibco	11360-070		0.01	0.01
β-mercaptoethanol	Gibco	21985-023		0.1 mM	0.1 mM	55 μM	0.1 mM	0.1 mM	0.1 mM	0.1 mM
N2	Gibco	17502-048				0.01	0.005	0.005	0.005	1%*	0.005
B27	Gibco	17504-044					0.01	0.01	0.01	0.01
Vc	Sigma	49752		50 μg/ml		50 μg/ml	50 μg/ml
LIF	PeproTech	300-05		1000 U/ml	1000 U/ml	1000 U/ml	1000 U/ml				1000 U/ml
bFGF	Peprotech	100-18B				20 ng/ml		20 ng/ml		12 ng/ml	5 ng/ml
Activin A	R&D Systems	338-AC-050						20 ng/ml		20 ng/ml
CHIR99021	Selleck	S2924					3 μM		3 μM
PD0325901	Selleck	S1036					1 μM
IWR1	Sigma	I0161							2.5 μM
	*	The medium is also supplemented with insulin, transferin, putrescine, porgesterone, and sodium selenite, which are main components of N2, thus we double the N2 here. It was not used in the current manuscript.
iCD1 medium**	**iCD1 medium was directly obtained from Dr. Jiakai Chen's Labrotary in Guangzhou Institutes of Biomedicine and Health, Chinese Academy of Sciences. Thus we did not provide Company and Cat. No. of each gradient.
Category	Component	mg/L
INORGANIC SALTS	LiCI	212
	CaCl2(anhyd.)	200
	Fe(NO3)3*9H2O	0.1
	KCI	400
	MgSO4	97.7
	NaCI	6400
	NaHCO3	3700
	NaH2PO4*H2O	125
	Sodium selenite	0.0186
ENERGY SUBSTRATES	D-Glucose	4500
	Sodium pyruvate	110
	D(+)-Galactose	15
LIPIDS	Arachidonic acid	0.02
	Cholesterol	2.2
	linoleic acid	0.1
	linolenic acid	0.1
	Myristic acid	0.1
	Oleic acid	0.1
	Palmitoleic acid	0.1
	Palmitic acid	0.1
	Pluronic F-18	1000
	Stearic acid	0.1
	Tween 80	22
VITAMINS	2-Phospho-L-ascorbic acid	50
	D,L-alpha-tocopherol(Vitamin E)	1
	D,L-alpha-tocopherol acetatec	1
	Biotin	0.1
	D-Ca pantothenate	4
	Choline chloride	4
	Folic acid	4
	i-lnositol	7.2
	Niacinamide	4
	Pyridoxine HCI	4
	Riboflavin	0.4
	Thiamine HCI	4
	Retinol, all trans(Vitamin A)	0.1
	Vitamin B12	1.4
AMINO ACIDS	L-Arginine*HCI	84
	L-Alanine	8.9
	L-Asparagine	13.2
	L-Aspartic acid	13.3
	L-Cystine*2HCI	63
	Glycine	45
	L-Glutamic acid	14.7
	L-Histidine HCI	42
	L-lsoleucine	105
	L-Leucine	105
	L-Lystine HCI	146
	L-Methionine	30
	L-Phenylalanine	66
	L-Proline	11.5
	L-Serine	63
	L-Threonine	95
	L-Tryptophan	16
	L-Tyrosine	104
	L-Valine	94
GROWTH FACTORS/PROTEINS	Insulin (Bovine, Recombinant)	50
	Transferrin(Human)	100
	Recombinant BSA Fraction V	1000
	Catalase	2.5
	Glutathione (Reduced)	1.5
	Superoxide dismutase	2.5
	T-3/Albumin Complex	0.002
	Corticosterone	0.02
	Progesterone	0.0126
	basic FGF	0.005
	Leukemia inhibitory factor	0.01
OTHER COMPONENTS	Putrescine*2HCI	32.2
	L-Carnitine HCI	2
	Ethanolamine HCI	1
	Lipoic acid	0.047
	Phenol red	15
	CHIR99021	1.4
	2-mercaptoethanol	8.17
