# Supplementary material for: Metabolic switch and epithelial–mesenchymal transition cooperate to regulate pluripotency
Source: EMBO J. 2020 Feb 24;39(8):e102961. doi: 10.15252/embj.2019102961 (PMC7156961; doi:10.15252/embj.2019102961)
Supplement: Supplementary file 4 — Dataset EV2 [file EMBJ-39-e102961-s004.xlsx]

## Sheet: Dataset EV2
Dataset EV2
Z-score of transcriptional factors on the promoters of epigenetic factors
Different sets of genes were analyzed with Pscan software (Zambelli et al, 2009). The enrichment of the binding sites of approximately 600 transcriptional factors tested in Pscan software was listed as Z-scores.

## Sheet: PScan
Symbol		ARNT::HIF1A	HIF1A	SNAI2	ZEB1	TWIST1	Twist2	KLF16	SP3	ZNF740	SP2	SP1	SP8	EGR3	KLF14	EGR4	KLF5	EGR1	KLF13	Ahr::Arnt	RREB1	KLF9	MXI1	SP4	Hes1	TFAP2A	HES7	NFYB	Arnt	TFAP2C(var.2)	TFAP2B(var.2)	MYC	GLIS2	HEY1	PLAG1	Zfx	KLF4	ZNF263	EGR2	E2F1	Hes2	GLI2	TCF4	NFYA	TFAP2A(var.2)	Rxra	HES5	ZNF354C	GLIS3
Cdh2	Mesenchymal	0.823487	0.473554	1.31218	0.904671	-0.992262	0.0224651	0.848192	0.380123	0.474678	0.911067	0.133177	-0.403208	2.02358	-0.64633	1.86817	0.411685	1.99289	0.0431973	0.996318	0.358397	-1.10091	0.247653	-0.845106	2.10292	0.731986	1.65865	1.19315	0.218148	1.13172	0.707585	0.557649	2.35631	1.63932	0.646053	1.87138	-1.1009	0.62349	1.18412	0.19788	0.135717	0.687812	0.729391	0.272078	0.20069	-0.519206	1.18571	0.484333	1.51401
Fn1	Mesenchymal	0.365579	0.0518796	0.0462144	-0.990551	0.309556	-1.59648	1.09167	1.16773	0.473086	0.865587	1.09695	0.924288	-0.602053	0.360249	-0.285296	1.14842	-0.796428	-0.175778	1.22685	-0.31985	0.392136	0.571825	0.480554	1.55222	0.267906	0.0415819	1.07248	0.99098	0.210299	0.180843	0.914472	2.4902	0.801356	0.609189	0.326096	-0.307193	1.18857	-0.606503	0.190943	0.252202	0.674893	-1.26632	-0.171036	1.6609	0.223187	-0.291942	0.484333	2.30825
Snai1	Mesenchymal	0.930407	0.305287	1.62293	1.79165	-0.409055	-2.55433	0.985826	1.36535	0.288112	-0.0476009	0.134349	0.44696	-0.917125	2.31576	-0.991999	0.0790185	-0.515992	3.39136	0.996318	0.383467	1.8322	0.73157	1.23833	1.51893	0.399904	0.713001	0.90243	0.218148	0.0856669	0.24544	0.534677	0.0380138	0.995651	0.104909	1.16392	1.08935	-0.290661	-0.827919	-0.432888	1.04462	0.389329	1.79031	0.265057	0.650478	0.817775	0.450338	-1.80817	0.60381
Snai2	Mesenchymal	0.574072	-0.700086	-0.619749	-0.755854	2.71897	0.392192	-1.10084	-0.377783	0.0790576	0.389682	-0.0130329	-0.68923	0.96328	0.271786	1.74313	0.499268	0.968212	0.133011	0.0291788	-1.70683	-0.847712	-1.02286	-0.16161	0.0531486	-0.160022	0.295695	1.92254	0.99098	-0.0644311	-0.345768	-1.49256	-0.000660563	-0.100441	-1.1511	-0.321242	-1.36587	-0.165079	0.403207	0.0155367	1.38889	-0.298368	0.467913	2.2487	-0.853804	0.504641	0.335147	0.484333	-1.46848
Tgfb1	Mesenchymal	1.23648	1.97356	-1.69647	-0.460909	-0.624267	0.0893808	-0.0776278	0.157279	1.25178	1.15262	0.478264	-0.0669911	2.07565	-0.11069	2.05842	0.974434	2.4457	-0.427908	1.22685	-0.142517	0.388759	2.13257	-0.163117	1.15482	1.7608	1.12601	-0.409161	1.7243	1.15528	1.47464	2.52031	2.19745	1.9462	2.04347	1.36709	-0.654993	0.320757	2.90668	1.24463	1.39917	1.38989	0.409488	0.18438	1.12684	1.80834	1.2569	0.715511	2.45263
Tgfb2	Mesenchymal	0.864688	-0.0429285	0.330332	0.835575	0.254984	1.16175	0.670175	0.856339	0.0563958	-0.794554	-0.942514	0.467882	-0.490226	0.308237	-0.419821	0.187605	-0.456941	-0.18177	1.22685	0.473215	1.09045	1.54302	-0.0627792	0.615908	-0.123278	-1.02186	-0.565013	1.7243	0.0548939	-0.446288	1.28417	0.895445	0.715519	-0.0659613	0.261881	1.1222	-0.532608	-0.370066	-1.15106	0.0975897	-0.445171	0.739702	-0.0781007	-1.05721	-1.12887	-0.849982	0.484333	1.08973
Tgfb3	Mesenchymal	0.756023	0.385123	-1.32017	-0.806863	0.525251	0.377125	-0.52512	-0.0880492	0.621809	0.420854	0.400903	-0.0789934	-0.712278	-0.0630045	-0.0334763	0.54133	-0.61495	0.275549	1.22685	-0.343395	0.653731	0.136501	-0.170856	-0.339709	0.486791	-1.10578	-1.09341	0.99098	0.497143	0.142885	0.709488	0.16201	-0.502884	0.0944168	0.721625	0.0830398	1.22849	-0.785176	-0.524467	1.10282	0.513596	-0.0682326	0.118629	0.454638	-1.27045	-0.937526	0.484333	1.06889
Tgfbr1	Mesenchymal	1.10385	0.300107	-1.49057	-0.258453	-2.24381	-1.43998	1.56325	1.62862	0.12479	0.936942	0.478264	2.13996	3.44786	2.57364	3.02992	0.400015	3.71458	1.80396	0.996318	-0.366964	1.42448	0.374247	2.41428	0.117764	0.795884	-0.273887	0.808666	0.218148	0.826847	0.786419	0.086268	1.6082	-0.711181	1.00488	2.13658	1.74611	1.11319	2.47444	2.07294	-1.70282	-0.779436	-1.26589	0.406132	1.86528	0.169535	-0.832905	0.484333	0.967509
Tgfbr2	Mesenchymal	0.63521	0.225513	-0.117015	0.615359	0.308129	0.790914	0.891231	0.592112	0.58804	-0.586706	-0.150888	0.546592	0.891437	0.638645	0.614928	0.54133	1.17852	0.984588	1.22685	0.769655	0.487448	2.18151	0.476945	0.922964	-0.246105	-0.866347	0.790784	1.7243	-0.365578	-0.135741	1.83099	-0.0573949	1.06879	-0.536944	-0.550795	1.34162	-0.690466	1.84642	1.31102	1.44832	0.0649977	1.31571	1.07517	0.906987	1.29957	-0.95092	0.484333	-0.591513
Tgfbr3	Mesenchymal	0.0711741	-0.0561847	-1.70287	-1.3431	0.199428	-0.825655	0.28012	-0.258783	2.15495	0.546438	0.460067	0.510623	1.1562	-0.194582	1.32694	-0.484862	1.18504	-0.604152	0.996318	2.25263	0.892805	-0.170383	-0.121638	0.80956	0.652439	1.01306	-0.262989	0.218148	-0.0196543	0.389884	-0.560287	0.463408	0.816456	1.63638	1.32509	0.236818	2.30997	1.24124	1.41297	-1.34511	1.84487	0.111406	-0.0752821	1.56347	0.643409	0.828039	0.484333	-0.336252
Thy1	Mesenchymal	-1.68867	-1.17437	0.317934	1.02946	-0.683174	-0.545726	0.692624	0.574555	0.169864	0.250056	0.320411	0.552665	-0.435561	-0.0501439	-0.678296	0.649917	-0.618106	-0.927398	-0.949273	0.20357	-0.0119971	0.0858976	-0.142501	-1.85338	0.0020355	-1.67678	2.21199	-0.782769	-0.369975	-0.040374	0.0978647	0.823828	-0.78004	0.0554113	-0.234646	-0.273061	1.63331	-0.986478	0.0661024	-1.69912	1.59232	0.577808	1.59801	-0.627803	-0.530104	-1.27092	0.715511	-0.803948
Twist1	Mesenchymal	0.733624	-0.0668115	-1.18222	-0.911125	-0.177769	-1.35868	0.518778	0.411768	1.11721	0.649787	0.886059	0.221266	1.85383	-0.00821618	0.923215	0.35914	1.79259	0.153575	0.303238	0.0925474	-0.0416628	-0.231429	-0.470973	-0.435739	0.0369718	0.544483	0.541551	-0.515172	-0.210311	-0.0179076	-0.261689	0.671239	-0.678982	0.691544	0.903204	-1.0986	1.5509	1.38958	1.07706	-0.930816	2.01432	-1.32305	0.90468	-0.231403	-0.768019	0.309824	0.484333	1.3021
Twist2	Mesenchymal	-0.178096	-0.357583	0.309835	-0.919744	2.24683	-0.119197	1.09167	1.16773	1.58653	1.53168	1.09695	0.924288	1.39692	0.594046	0.7653	0.553	1.28976	-0.596333	-1.87289	0.840601	-0.0671061	1.23611	0.389619	-0.409659	0.235022	1.47553	2.18522	0.99098	0.654788	0.49267	1.44496	1.63062	-0.00587192	0.221584	0.792992	-1.06787	-0.0465892	1.18412	0.322037	-0.0751476	-1.38155	0.38413	2.5032	1.62517	-0.225136	1.01807	0.484333	0.515585
Vim	Mesenchymal	0.343033	-0.421411	-2.69072	-1.57553	-0.11882	-1.25346	0.950809	1.27309	0.621809	0.420854	0.605484	1.212	0.532145	2.02731	1.1159	0.649917	0.314429	2.56418	0.0291788	1.37762	0.525162	-0.787802	1.02382	0.0749249	0.0456836	-0.918645	1.60891	-0.662894	-0.486665	-0.195977	-1.39213	-0.439275	-0.857744	0.553869	-0.0590005	0.546799	0.65551	0.289156	0.42789	-1.76941	1.73231	-2.72611	-0.0826476	0.478897	-1.08364	-1.27023	0.715511	-0.542395
Zeb1	Mesenchymal	1.58431	2.45649	0.580207	0.882232	-0.67892	-1.68324	0.607965	0.246811	2.15495	0.806739	0.600986	0.757634	0.429694	0.0895747	0.238489	0.35914	0.617339	-0.0631906	1.22685	0.629171	1.63443	1.90807	-0.185519	1.1432	2.19732	1.49275	-1.77086	1.7243	2.76446	2.57577	1.46916	0.978593	1.7419	1.30833	1.14998	0.774222	1.96249	0.763501	-0.368578	1.67828	-0.0834131	1.70341	-1.98135	-0.295198	1.07299	1.04358	0.484333	1.51171
Zeb2	Mesenchymal	0.343033	1.64521	-1.41346	-1.31293	2.71897	-0.20961	1.15841	1.28456	1.58653	0.428361	0.109617	1.15349	0.779675	0.949583	0.948767	0.199275	0.284348	-0.852471	0.0291788	2.25263	0.892805	-1.00853	0.799837	-0.290132	-0.32372	-1.37875	0.746736	0.99098	0.21638	-0.177144	-1.06553	1.14076	-0.927805	-0.094096	-1.7241	0.0099848	1.55583	-0.0982071	-0.57695	-1.07658	0.596407	0.0223419	1.76297	-1.15888	1.93849	-1.90615	0.484333	0.667092
Aldoc	Glycolysis	-0.74307	-0.895002	0.377253	-1.39822	-1.2554	-0.302089	0.190932	-0.258783	1.58653	0.12667	-0.555212	0.196642	0.879765	-0.145752	0.884497	-0.55839	0.397945	0.427043	0.303238	-0.334821	-1.33043	-1.9321	-0.519254	-0.225733	0.502674	-0.574547	-0.982894	-0.515172	0.729279	0.750737	-1.71564	0.327855	-1.27052	0.654546	0.112953	-0.999432	1.03843	0.137108	0.00537111	0.581594	-0.469374	-1.37762	-0.614868	-0.0198658	0.0862536	-0.645173	0.715511	0.76698
Eno1	Glycolysis	-0.00465035	-0.796911	1.67795	1.27256	0.962708	1.70644	0.203127	-0.0972446	-0.0258321	-0.062215	0.893544	-0.00644995	-1.2589	-0.761285	-1.02088	0.467726	-0.811519	0.973098	-0.949273	-0.830694	-1.60674	0.608963	-0.341555	-0.150647	-0.00407371	3.25571	1.21016	0.99098	-0.0841646	-0.159497	0.560756	-1.10752	0.866302	0.162782	0.588713	0.183703	-0.235044	-1.1783	2.18899	1.7042	2.20678	1.25204	0.618302	0.768691	0.763038	2.74416	0.715511	0.830639
Eno1	Glycolysis	1.62551	2.50947	-2.16702	-0.917919	-0.0517342	-0.9379	1.09167	1.16773	1.4364	1.24028	1.09695	0.952445	0.958304	0.467668	2.33201	1.14842	0.842662	0.602854	1.22685	1.32873	0.680325	0.793448	1.74621	0.72356	1.58655	0.0701662	1.52405	0.218148	1.82898	1.69489	0.715639	1.27694	0.244825	1.07102	1.20902	0.840761	0.534584	0.545249	1.59249	0.453846	-0.474854	-1.32768	-0.0826476	-0.333205	-0.094216	-0.287576	0.715511	1.78859
Eno2	Glycolysis	0.28582	-0.180899	0.0462144	-0.636225	-0.333915	-1.06051	0.692624	0.739512	1.00459	0.288317	0.605484	0.952445	0.319598	-0.544215	0.680037	0.54133	0.918282	0.0635938	1.22685	0.600247	0.680325	-0.82748	0.0314428	0.00842662	1.57631	-0.00601018	0.045901	-0.755188	1.11973	1.36212	-0.821663	0.54169	-0.376664	0.717698	1.06753	-0.10508	-0.122715	0.0148093	0.0132814	-0.488206	1.60302	-1.34512	0.0207557	1.172	1.58169	-0.565793	0.484333	-0.390891
Eno3	Glycolysis	1.21408	1.92506	-0.619749	-0.764088	-0.724719	-0.300702	-0.201832	-0.160135	-0.217814	0.835015	0.670962	-0.257674	-0.905583	0.274907	-0.627397	-0.291001	-0.87524	-0.0709708	1.22685	-0.54631	-1.10253	1.3422	0.472387	1.54494	0.958209	1.44636	-0.442918	1.7243	1.09085	0.76652	1.57147	0.837874	2.17275	1.71812	-0.00467431	-0.0687816	1.1371	-0.978383	1.06134	2.93532	0.900795	0.0579933	-0.515139	1.55592	0.790534	2.16347	0.484333	0.98065
epas1	Glycolysis	0.921901	-0.489942	-1.36594	-0.476631	-0.558122	-0.953949	1.54809	1.26314	1.58653	1.63423	1.44835	0.510623	0.755998	0.650231	0.4297	1.14842	0.0307718	0.439896	0.303238	1.00252	0.0337832	0.0988811	0.948077	-0.342894	1.04619	-0.864857	0.921704	-0.515172	0.365204	0.623109	-0.0661742	0.832893	-0.828811	-0.094096	-0.102206	0.114213	1.30169	-0.277582	0.138743	-0.193871	0.81519	-0.984064	-0.391949	0.705288	0.444932	-1.26756	0.715511	-0.395847
Gsk3a	Glycolysis	0.574072	-0.215874	1.19178	0.68399	-0.879815	-0.34134	1.18086	1.00278	-0.285798	0.329001	0.811881	0.989631	0.421983	0.479117	1.14109	0.402462	0.592262	-0.541081	0.996318	-0.218812	0.490273	0.674561	0.991625	0.408724	0.595415	0.0495347	-0.326433	0.218148	0.38292	0.539586	0.298376	0.377028	-0.337944	-0.477174	-1.10865	1.1992	-1.98956	0.289156	-1.28569	-0.585798	-0.199846	1.38513	-0.643922	-0.367194	1.89776	-0.389544	0.715511	1.90546
Hif1a	Glycolysis	0.941591	1.52759	-0.672547	0.885893	-0.594072	-1.46763	0.603437	0.739512	1.92509	0.391468	0.605484	0.423271	0.883047	-0.319649	0.262476	1.13675	0.652774	0.684752	1.22685	0.558583	0.096627	1.10608	-0.221878	0.538845	-0.379769	-0.0152582	2.51291	1.7243	-1.15647	-0.793031	1.18858	0.528109	0.626671	0.13508	1.19409	-0.975078	0.0338489	0.852095	-0.217079	0.255617	0.0664013	-0.402868	2.30518	1.22445	-0.0959995	-0.291942	-1.45468	0.788151
Hk1	Glycolysis	0.944446	1.66353	1.56361	1.31915	1.35582	-0.894943	0.82981	1.25851	0.377494	0.127249	0.306713	1.45237	-0.127944	1.73888	0.616276	0.674441	-0.0949761	2.96725	0.996318	1.53901	1.67975	0.0504443	1.03733	0.907996	-0.406699	1.50673	-0.233617	0.99098	0.120227	0.244539	-0.742223	0.312126	0.250526	-0.318014	0.146722	0.982325	1.34988	0.716301	-0.0447156	1.67257	-0.277833	1.51874	-0.921803	-0.366201	-0.372979	1.05443	-1.45468	-0.230464
Hk1	Glycolysis	0.657609	-0.226097	0.330332	0.50119	0.281862	0.852505	-0.59534	-0.819689	-1.48446	-1.57752	-1.54065	-0.256066	0.486476	-1.12777	0.547196	-1.34611	1.15252	-0.573651	1.22685	0.473215	0.515766	2.19011	-1.76419	0.190734	-1.33983	-1.03296	-1.47594	1.7243	-1.26459	-1.32649	1.71252	-0.957761	0.583602	-0.311764	-1.39626	0.213253	-0.970571	0.94205	-1.24944	-0.304941	1.43689	1.1926	-1.60201	-0.447206	0.902256	-0.825499	-1.2235	-0.971565
Hk2	Glycolysis	0.930407	0.381042	1.2306	0.345304	-0.186723	0.948154	0.603437	0.739512	0.473086	0.588261	0.644881	-0.717801	-0.424002	0.31013	-0.0962756	0.54133	-0.368742	-0.156115	0.996318	-1.2161	0.909899	-0.0652689	0.193989	0.40328	1.76321	0.245228	1.74508	0.218148	1.97225	1.85844	-0.531628	0.336627	0.513651	-1.0009	-0.0200595	2.07524	-0.920109	-0.120155	2.27095	1.77919	-0.526998	0.914094	2.52609	1.4547	0.734092	0.373254	0.715511	-0.0990849
Ldha	Glycolysis	1.68272	2.11734	0.713347	-0.126813	-0.314812	-1.03786	0.603437	1.01156	1.92509	-0.169819	0.605484	0.97707	1.6285	-0.0494469	1.07829	1.00711	1.52665	-1.04652	1.22685	0.225911	0.924941	-0.501948	0.189687	1.53515	1.06817	1.69642	-0.300819	0.218148	0.962743	1.0373	-0.39274	1.35602	0.864937	0.759753	1.39284	1.36981	-0.457322	1.10726	1.00801	0.12476	0.715778	-0.660973	-0.456815	0.225098	0.814268	1.15832	0.484333	1.40218
Ldha	Glycolysis	1.68272	2.34795	-0.948339	-0.80617	-0.434367	0.790914	0.742347	0.577742	0.519379	0.726199	0.886059	0.556308	0.160541	0.214928	-0.031858	0.35914	0.121361	0.312623	1.22685	-0.556308	1.02315	1.85871	0.600547	1.01297	1.04619	1.25335	0.523184	1.7243	0.65981	0.883525	1.47987	0.117212	1.18697	-0.240187	1.51686	0.724666	0.171319	0.0791959	1.47965	0.883948	0.417129	-0.563398	0.827734	0.705288	0.832524	1.10879	0.484333	-0.0603898
Ldhb	Glycolysis	0.823487	0.416186	0.271013	-0.93115	-0.757211	-0.360591	0.975199	0.507174	-0.0697587	1.53095	1.23746	0.955456	-0.315468	0.81855	-0.57925	0.954562	-0.485346	-0.334341	0.996318	0.473215	0.618462	-0.202537	0.769877	1.08994	0.057203	-0.278502	0.646365	0.218148	0.0818674	0.120879	-0.385914	-1.12181	0.288306	0.0566464	1.91008	-0.045467	1.66566	-0.312172	-0.779179	-1.16681	0.270577	-1.08154	0.853396	0.240919	1.06894	-0.293253	0.484333	-1.02424
Pdk1	Glycolysis	0.669777	0.345429	1.25286	1.04651	-1.01832	0.999492	1.56325	1.62862	0.0796312	0.832076	0.625819	0.958763	1.18855	1.74023	1.26064	0.674441	1.21902	2.69006	0.0291788	1.04582	2.17873	1.30794	1.06048	1.3013	-0.273947	0.949644	-0.998851	1.7243	0.0997183	-0.0927165	1.14679	1.57798	1.92915	1.67561	-0.51526	1.08935	0.815031	1.31239	0.162253	0.325183	1.10781	1.50824	-0.793843	0.133657	-1.09089	1.02219	0.715511	2.74078
Pdk2	Glycolysis	0.63521	0.207127	1.66985	0.231515	-1.64262	0.787288	0.168618	-0.500614	-1.48955	1.10531	0.484578	-0.0494547	-0.38493	-0.0931722	-0.359357	-0.368354	-0.38661	0.878606	1.22685	-0.452829	0.0412715	1.95358	0.201207	1.95907	-0.536778	1.82934	1.5972	1.7243	-0.059623	-0.198047	1.80263	-0.568475	2.39925	0.847929	-0.403823	-1.02901	0.114257	-0.81322	0.871663	2.66818	-0.828295	0.922248	1.44131	-0.78803	-0.371064	2.57378	-1.2235	0.844117
Pdk3	Glycolysis	1.62551	2.50947	-0.266133	-0.527904	-0.922688	0.799153	0.15994	0.341007	1.00459	0.516953	0.471729	0.952445	0.0454093	0.150056	-0.175816	0.271467	0.00351794	0.272097	1.22685	0.839176	0.564309	1.07819	-0.216337	1.16404	0.864093	-0.189651	2.1123	0.218148	1.06835	1.02772	0.536183	-0.534593	0.488604	2.34053	1.1179	-0.426447	-0.141289	0.356355	1.91997	0.467697	0.106407	0.20646	2.52609	0.00274896	-0.26278	-0.269031	0.715511	-0.56843
Pfkl	Glycolysis	-0.846156	-0.341432	1.19178	1.1861	0.701376	-0.596292	0.150564	0.252685	-0.59753	1.1189	0.943653	-0.0238074	0.564358	0.496101	-0.645873	1.14842	-0.055188	-0.717319	0.0291788	-0.510048	-0.317752	0.770857	0.520182	-0.462423	-0.559327	-0.807943	-0.489366	-0.755188	-0.603462	-0.416049	0.548578	-1.22978	-0.209844	-0.722561	-0.519046	-1.05077	0.383341	-0.482179	-0.990635	0.748593	-1.83854	1.65905	-0.102832	-0.726495	-0.210158	-0.685061	0.484333	-0.786592
Pgk1	Glycolysis	1.31249	1.51185	-0.847641	-1.29247	-0.29153	0.380526	0.935654	0.742656	0.215821	0.956949	1.14958	-0.0669911	1.12014	0.165901	0.575426	1.14842	1.17376	-0.0316883	-0.949273	-0.334122	-0.270164	0.537763	0.243459	0.0733131	-0.293326	0.778448	0.210218	-0.662894	-0.42273	-0.467923	0.761402	0.763378	0.33033	0.143867	0.499356	-0.175302	0.29136	0.479528	2.34158	1.1621	-0.754189	-0.828571	-0.466515	-0.249259	0.754143	1.1791	0.715511	-0.762514
Slc2a1	Glycolysis	1.68272	2.36465	0.200277	0.537962	-0.932672	-1.50688	1.54809	1.26314	0.506611	1.60409	1.44835	1.65848	0.32781	2.20675	-0.420209	1.14842	0.433497	2.50361	0.996318	0.0662133	-0.0439502	0.141739	2.81473	0.138198	0.741547	0.107568	1.93941	0.218148	0.598448	0.730056	0.405045	0.586848	-0.0352899	1.75401	2.10251	1.50122	0.22924	-0.347496	-0.160905	-1.44284	1.41125	1.31259	1.22305	0.631895	0.470017	0.00482106	-1.2235	0.13476
Dnmt1	Pluripotency	-0.457126	-0.268355	-0.205217	-0.527904	-1.47545	-0.337939	-9.07244e-06	0.46256	0.147635	0.118689	0.587287	0.573361	-0.572321	0.708734	0.210369	0.35914	-0.23451	2.10795	-0.949273	0.467328	0.239386	-1.05615	0.325587	0.200394	-0.721262	0.949644	-0.864156	-0.782769	-0.791522	-0.93725	-0.916368	0.281958	-0.358259	-0.570817	-0.51526	0.114213	0.243716	-0.553162	1.4755	-0.206818	-0.170301	-1.09902	-1.01448	-1.36154	0.270826	0.692486	0.484333	-0.0692266
Dnmt3b	Pluripotency	1.58431	2.22931	-0.2379	1.086	-0.41798	-0.353563	1.54809	1.26314	0.506611	1.84211	1.44835	-0.0683798	1.87168	1.08107	1.25536	1.14842	1.48193	0.426087	1.22685	1.36226	0.164773	1.4286	1.92974	0.916302	0.227074	1.68444	-0.459306	1.7243	0.302721	0.0991938	0.91571	-0.0601528	1.58355	1.96559	1.39806	-0.449804	0.462192	1.49023	-0.268007	0.593357	0.594051	0.859693	0.222668	0.632686	-0.699537	1.38082	0.484333	-0.667836
Dppa2	Pluripotency	-0.200641	-0.888901	1.25286	1.04651	-0.584361	0.66262	-0.104788	-0.225268	-0.567328	-0.469036	-0.466056	-0.808141	-0.11618	-0.400902	-0.743559	-0.906298	-0.302592	-0.147264	0.0291788	-2.02607	1.15373	0.144173	-0.805585	0.248558	0.225479	0.0541333	0.191271	-0.782769	0.315726	0.389638	0.29677	-0.708083	-0.259859	-0.944964	0.606683	2.04239	-0.375071	-0.924002	-1.27506	0.472843	0.871381	0.664708	0.0673659	0.0358389	1.02187	-0.263547	0.715511	0.348204
Dppa3	Pluripotency	0.169588	-0.956784	1.25286	1.04651	-0.740453	-1.28113	1.687	1.10137	1.66833	1.3013	0.969734	1.75371	0.963853	2.26541	1.0293	0.54133	0.654669	3.02852	0.0291788	0.407477	1.06303	0.0540779	1.12353	0.09878	1.14675	-1.00906	-0.298388	-0.782769	0.908686	1.23347	0.29677	-0.128322	-0.0436011	-0.22389	1.18838	-0.387547	-0.40526	0.430707	-0.946806	-0.851916	-0.6049	1.31571	0.0591371	1.20645	-0.898172	-0.176065	0.715511	-0.828405
Dppa4	Pluripotency	0.343033	-0.71712	1.25286	1.37751	0.0582639	-0.700953	0.603437	0.852475	-0.00426431	0.656883	0.605484	1.20062	-0.0195971	0.961092	0.687275	0.54133	-0.449879	0.676682	0.0291788	0.841968	1.1929	0.0540779	-0.0438528	-0.114512	-1.53125	-1.16752	1.3106	-0.782769	-1.149	-1.51321	0.29677	0.744155	-0.259859	-0.00490388	-0.505864	0.819899	1.41905	-1.29251	-1.72213	0.948415	-0.81507	1.51562	0.984551	-1.17128	2.33895	-0.959434	0.715511	-0.446549
Dppa5a	Pluripotency	0.343033	-0.53077	-0.535293	-1.06272	-0.912325	-0.37706	1.14986	1.60257	2.15495	0.444289	0.605484	2.21646	1.358	2.42123	0.934639	0.54133	1.16766	2.71259	0.303238	2.75744	1.40895	-0.081233	2.07905	-0.101532	0.538612	0.857365	-1.10533	-0.515172	0.526551	0.681707	0.132671	0.997246	-0.137498	0.588553	-0.315118	0.682139	1.00873	1.99187	1.32254	1.04462	1.91806	-1.17406	-0.0248594	0.991878	-0.0249616	0.747612	0.715511	0.980502
Esrrb	Pluripotency	-1.07719	-0.599074	1.25286	1.24545	0.33982	0.789302	0.647353	0.739512	2.15495	0.32192	0.605484	0.708445	0.329624	0.034648	0.806759	0.54133	-0.165989	0.586497	-0.949273	2.02896	0.161247	0.278059	0.976393	-0.331905	-0.589358	1.14734	0.172059	-0.755188	-0.87537	-0.645367	0.634693	0.834942	0.559747	1.2015	0.927988	1.73686	1.13343	-0.441196	1.58933	-0.357551	0.0453409	0.159595	-0.516769	-0.466109	-1.10696	1.23139	0.484333	1.90582
Esrrb	Pluripotency	-1.34901	-0.473852	1.18368	1.48068	-0.434546	0.658994	0.000706449	-0.0880492	0.231693	0.281634	0.134349	-0.722158	0.388485	0.0379594	-0.228854	0.54133	-0.067534	-0.416583	-0.949273	0.450704	0.515733	0.312512	0.0675537	-0.320464	0.215198	-0.365939	0.561772	-0.755188	0.567545	0.36262	0.441623	-0.0955508	-0.345973	1.13257	0.368223	2.213	0.134222	-0.357082	1.50153	-0.415319	-0.889041	1.78216	1.2792	0.0210248	1.04399	-0.323158	0.484333	0.0114541
Fbxo15	Pluripotency	1.58431	2.22931	-0.0482206	0.790574	2.31977	-0.20961	0.518778	0.411768	-0.0618149	0.256234	0.886059	0.257825	-0.497586	-0.396011	-0.0389673	0.35914	-0.50469	0.5454	1.22685	0.0537916	-0.0362046	0.934059	-0.261589	1.61154	2.15127	3.26664	0.702839	1.7243	2.21202	2.34758	1.20886	-1.14594	2.29797	-1.11794	-1.18047	0.0521879	-0.82363	-0.0494165	-1.26164	3.05406	-0.657291	-0.0310706	0.788928	0.248291	0.241008	2.93099	0.715511	-0.600982
Nanog	Pluripotency	0.982792	0.699214	0.87293	1.52057	-2.04013	-2.13288	0.190932	0.966011	1.58653	0.0824693	0.732758	0.402805	0.158883	-0.0336987	0.874413	0.0906882	-0.191379	0.582934	0.0291788	0.182464	0.330128	-0.315795	-0.304586	0.0749249	0.382942	-0.379409	-0.423172	-0.662894	0.625545	0.172234	0.317005	0.615891	-0.107562	0.987941	-0.554298	-0.258394	-0.128411	0.518326	0.0132371	-0.0990176	0.425352	0.995162	-0.415261	0.197695	1.24887	-0.477604	-0.541451	1.11533
Ooep	Pluripotency	-0.00479583	-0.582389	-0.528792	-0.775847	0.898523	0.0294924	0.647353	0.482293	1.58653	0.316937	0.51311	0.755086	0.0385315	1.34259	-0.107848	0.402462	-0.161675	1.07679	0.0291788	1.21272	0.681485	-0.291911	1.19923	-0.885735	0.0955858	-0.68782	-0.973654	-0.782769	-0.337906	-0.29733	0.0729643	-0.653201	-0.997312	0.0519071	0.583661	2.08449	-0.0213882	-0.567998	-0.0177191	0.249444	0.0124067	-0.903801	-0.632587	-0.571784	-0.817839	-0.747699	-1.45468	-1.13166
Pla2g10	Pluripotency	0.301731	0.427407	1.61863	0.82359	-1.15678	-0.886704	1.54809	1.26314	1.08896	1.66357	1.44835	1.65848	0.259289	1.58381	0.279276	1.14842	0.158015	0.736095	-0.949273	1.90397	0.680325	-0.459504	1.90144	-0.651013	2.19732	-0.485478	-0.401437	0.99098	2.76446	2.57577	-0.694155	0.288734	-0.250162	2.64979	-0.600354	-0.822974	1.21144	0.471619	-0.0615176	-0.659477	0.197762	1.23957	-0.616545	-0.339119	-0.415111	0.0754592	0.715511	-0.555186
Prdm14	Pluripotency	1.21408	1.86608	1.57171	0.870113	-0.206282	0.377125	0.362638	0.63267	0.282628	0.0282791	0.38405	0.550687	0.577013	-0.0885249	0.163831	0.499268	0.727803	-0.934313	1.22685	1.17298	0.897565	1.57678	0.212735	0.839013	0.909156	0.155214	1.45127	1.7243	0.639302	0.905395	1.50555	-0.704967	1.92978	0.226357	0.732721	0.960937	-0.103477	0.69951	0.142416	1.79155	0.109577	1.27638	0.424671	0.942574	-0.785322	0.969068	0.484333	-0.172838
Tet1	Pluripotency	-1.32456	-0.43492	1.25286	1.04651	0.0296467	1.03345	-0.989409	-0.715083	-0.99439	-0.190015	0.206826	-1.05758	-0.257935	-0.131311	-0.729835	0.271467	-0.0122206	-1.24623	-1.17981	0.173893	-1.44018	0.73638	-1.02446	0.376886	-0.560865	-0.538666	1.43546	-0.755188	-0.191628	-0.229216	0.304696	0.834328	0.283963	-1.06072	-0.51526	0.239908	-1.22734	-0.617461	0.533184	-0.886532	0.0523083	0.664708	0.92277	-1.77914	-0.300455	0.19587	0.715511	0.142038
Triml1	Pluripotency	-1.50785	-0.203619	0.705249	-0.00755043	0.388386	1.62737	-0.825389	-0.714333	-0.905861	-1.8669	-1.28791	-1.67249	-0.0588834	-1.49215	0.500164	-0.50931	0.256258	-1.05679	-0.949273	-1.23676	-1.50067	-0.260304	-1.62595	-0.287172	-0.998129	1.83008	0.472102	-0.782769	-1.18751	-1.49258	0.430054	-2.65406	0.33033	-1.41642	-1.89476	-0.981008	-1.10897	0.826821	0.234135	-0.128766	0.624998	0.261022	0.0348753	-0.551244	1.18367	1.58898	0.484333	-1.66848
Utf1	Pluripotency	0.864688	-0.343281	-0.489331	0.469259	0.953197	1.03345	1.54809	1.26314	-0.217814	1.83318	1.44835	1.65848	1.41638	1.39378	0.650794	1.14842	1.36918	0.90688	1.22685	-1.09309	0.0733247	0.73638	0.995886	-0.133798	0.0637999	0.95146	0.00964187	0.99098	-0.683809	-0.67063	0.304696	0.136542	-0.808366	-0.0641311	0.230411	-0.304403	0.0873233	1.99187	0.186516	-0.171377	0.81745	0.590279	-0.610101	1.1547	0.520492	0.560765	-1.2235	-0.250714
Wdr5	Pluripotency	0.944446	1.62226	0.266	-0.0977961	1.17489	-0.886034	-0.108244	-0.526768	0.157999	1.26012	0.664427	-0.341928	-0.00703796	0.526438	-0.278794	0.271467	0.316218	-0.147979	0.996318	1.25753	-0.907593	0.321095	-0.420191	1.53515	0.59361	2.65666	-0.885087	0.99098	0.73206	0.459551	0.034697	1.18246	0.989272	0.522308	0.274981	0.394177	-0.290489	0.501523	0.335052	1.21887	-0.566822	-0.0409058	-1.67637	0.00694746	-0.696407	2.41181	0.715511	0.614767
Zfp42	Pluripotency	-0.00479583	-1.82077	-0.764324	0.284157	-1.48373	-2.12121	0.572444	1.3393	0.282628	0.515114	0.38405	0.772101	1.09356	0.73772	0.876806	0.995438	0.640511	-0.412927	0.303238	0.473215	2.6571	-0.901914	0.325077	-0.192441	-1.25746	-1.48976	0.367146	-0.515172	-1.03399	-1.42576	-1.23981	-0.0976708	-1.79805	-0.714177	-0.51526	2.05136	-0.687055	0.944088	-0.377675	-0.851916	0.664447	-1.80284	0.592251	-0.799707	0.370548	-1.53336	-0.541451	-0.535584
cdh1	Epithelial	1.58431	2.2638	1.18368	1.48068	-0.269762	-0.867341	0.607965	0.246811	0.519379	0.318018	0.600986	0.535248	1.43172	-0.157084	1.09496	0.208601	1.66764	0.575654	1.22685	1.09189	-0.35276	1.27025	0.356707	1.80098	1.30715	2.91097	2.01196	1.7243	0.782752	1.15542	1.10593	-0.0738322	2.63446	-0.829455	0.648057	-0.320318	0.13074	1.70562	1.85229	2.27699	-0.257918	1.78216	2.52609	1.67387	1.39627	2.53379	0.484333	0.362543
epcam	Epithelial	0.941591	1.56885	1.31218	1.35022	0.219674	-0.909531	0.647353	1.01156	1.58653	0.189783	-0.178443	1.17483	0.718968	0.133695	0.878378	0.390681	0.285935	0.345373	-0.949273	0.573355	0.722531	0.602629	0.0193409	0.490696	-0.753623	0.0113336	1.43435	1.7243	-1.21755	-0.921091	0.908768	-0.426322	0.724857	0.254235	1.14225	0.110812	0.0987182	-0.629628	-1.02162	0.585396	1.15583	1.51874	0.3202	0.881403	-0.248857	-0.72707	0.484333	-0.37361
ocln	Epithelial	0.921901	-0.462514	1.25286	1.72902	-0.846453	-1.48698	0.603437	0.739512	0.0120452	1.02922	0.798183	0.238684	1.85558	0.538287	1.84297	0.553	1.9229	-0.361539	1.22685	0.801845	0.0833072	0.475757	0.401111	0.356032	0.98362	-0.0785304	-0.188467	-0.782769	1.0735	1.12633	0.672273	0.319939	0.121855	1.01326	0.0655648	0.757208	0.939601	1.42666	0.608787	0.505296	-1.27766	0.938632	0.247487	1.83769	2.18932	-0.565793	0.715511	-0.375329
cldn3	Epithelial	0.343033	-0.27942	1.62293	1.03803	0.356151	0.16492	1.93048	1.88898	1.00459	1.65128	1.44835	1.86675	0.867074	2.05183	0.430585	1.14842	0.629549	1.67676	0.0291788	1.77904	1.34431	0.709609	2.17706	0.453257	2.47856	0.912718	-1.32344	-0.662894	2.76932	2.74824	0.534192	1.38339	0.0466964	0.133911	-0.512446	-0.151373	0.525101	0.295832	0.636216	0.0210707	1.06791	1.51562	-0.937839	1.0891	-0.162855	0.722345	0.715511	0.886158
krt8	Epithelial	-1.49328	0.451978	-0.846043	0.546416	-0.432836	-1.01917	0.403875	-0.153426	1.58653	-0.279852	0.127814	0.510623	0.0831881	0.11165	0.318656	0.995438	-0.551248	0.532501	-1.87289	-0.474708	0.511886	-1.79198	0.364051	-1.45101	0.806468	0.817462	-0.473387	-0.662894	0.668643	0.847963	-1.84158	0.274763	-0.97653	0.15645	0.486443	1.5755	-0.307106	-1.67665	-0.827141	-1.70282	0.132222	0.20646	0.453937	1.40927	-0.152707	0.685979	0.715511	1.03987
Bmi1	Epigenetic Factors	0.941591	1.72027	-0.365513	-0.326485	1.79068	1.10778	1.54809	1.26314	0.621809	1.62319	1.44835	1.43609	0.697532	1.14635	0.791978	1.14842	0.394341	-0.649497	1.22685	-0.164512	-0.0861563	1.38609	0.663456	1.19662	1.30715	0.103063	-1.0792	1.7243	0.782752	1.15542	1.6949	1.38766	1.51923	-0.214905	0.101001	-0.805143	1.63635	0.569948	0.710693	-0.273364	1.03874	0.0527123	-0.458481	0.651359	-1.96266	-0.00709405	0.484333	1.66272
Ctcf	Epigenetic Factors	0.823487	0.566001	1.57171	0.813558	-0.932274	-0.95351	0.77602	0.65872	2.15495	0.360154	1.10444	0.784948	0.862961	0.215596	1.18809	1.13675	0.598581	-0.840203	0.996318	-0.464667	-0.254755	0.243725	0.319204	2.10292	1.01301	1.27982	0.180413	0.218148	0.802543	1.0568	0.377824	0.560216	1.63932	0.932127	-0.4429	-1.09438	0.966965	1.16215	1.50315	0.77318	0.530234	1.36481	-0.146426	0.674823	-0.477593	2.0503	0.484333	0.00771789
Ezh2	Epigenetic Factors	0.823487	1.43395	-0.934973	0.941396	-0.0325801	-0.228861	0.36794	-0.0972446	0.70066	1.17658	0.893544	0.257175	-0.0343209	0.404191	-0.209233	0.467726	0.467309	-0.776915	0.996318	-0.471034	-0.675965	0.56364	-0.834064	1.455	0.279604	0.759429	1.5361	0.99098	0.512857	0.231171	0.761402	0.901873	0.670019	-0.106936	0.511677	0.757642	-0.0718816	0.501523	2.62957	-0.890653	0.0913814	-1.13933	2.11769	0.776256	0.257945	1.1791	-1.2235	-0.539026
Kdm2b	Epigenetic Factors	0.916858	-0.436101	0.262915	-0.794287	-0.512179	1.34022	0.975199	0.507174	2.15495	0.571653	1.23746	0.73307	0.366516	0.246485	0.113578	0.954562	0.197661	-0.117068	1.22685	2.03538	0.224286	-1.37733	0.748525	-0.259554	1.39472	-0.157879	-0.437784	-0.755188	0.940288	1.32044	-1.44435	1.50959	-0.296115	1.00414	1.52246	-0.0308029	1.50624	-0.344485	0.633383	-0.433931	-0.131997	-1.01686	-1.35541	2.22484	0.788701	-0.835287	-0.541451	2.37455
Wdr5	Epigenetic Factors	1.56885	1.62226	0.266	-0.0977961	1.17489	-0.886034	-0.108244	-0.526768	0.157999	1.26012	0.664427	-0.341928	-0.00703796	0.526438	-0.278794	0.271467	0.316218	-0.147979	0.996318	1.25753	-0.907593	0.321095	-0.420191	1.53515	0.59361	2.65666	-0.885087	0.99098	0.73206	0.459551	0.034697	1.18246	0.989272	0.522308	0.274981	0.394177	-0.290489	0.501523	0.335052	1.21887	-0.566822	-0.0409058	-1.67637	0.00694746	-0.696407	2.41181	0.715511	0.614767
Epcam	Epigenetic Factors	0.941591	1.56885	1.31218	1.35022	0.219674	-0.909531	0.647353	1.01156	1.58653	0.189783	-0.178443	1.17483	0.718968	0.133695	0.878378	0.390681	0.285935	0.345373	-0.949273	0.573355	0.722531	0.602629	0.0193409	0.490696	-0.753623	0.0113336	1.43435	1.7243	-1.21755	-0.921091	0.908768	-0.426322	0.724857	0.254235	1.14225	0.110812	0.0987182	-0.629628	-1.02162	0.585396	1.15583	1.51874	0.3202	0.881403	-0.248857	-0.72707	0.484333	-0.37361
Bptf	Epigenetic Factors	-0.0620091	0.499239	-0.582214	-0.810952	-1.00826	-1.23477	1.44225	1.46076	2.15495	1.1277	1.23746	0.958763	1.59066	1.11392	1.15903	0.954562	1.53299	0.595639	1.22685	0.645434	2.17873	0.614576	0.219909	0.168034	1.21733	-0.0750078	-0.789	1.7243	1.01101	1.12175	0.419517	2.02767	0.660541	2.08932	1.36634	1.08935	0.539956	2.40842	0.50455	-0.483778	0.464528	-1.05375	-0.585081	1.6484	0.307427	-0.100635	0.484333	0.563409
Cbx2	Epigenetic Factors	0.823487	0.49194	-1.31559	-1.19298	-1.63439	-0.612484	-0.00495588	0.252685	-0.59753	0.828802	0.691982	0.444812	1.11476	-0.433812	0.302882	1.14842	0.872931	0.749769	1.22685	-0.499174	-0.687082	0.893262	0.602716	1.44514	-0.403285	-0.735607	0.840262	0.218148	-0.00356732	-0.228427	1.17927	0.039463	0.74676	0.839906	-1.03506	-0.679977	-1.00517	1.18412	3.27728	-0.896048	-0.273804	-1.1945	0.0762925	0.136805	0.742671	-0.435351	-2.03935	0.277673
Cdyl	Epigenetic Factors	1.23648	2.16625	-0.548651	1.02946	-0.15896	0.643926	1.13471	1.23709	0.387858	1.00171	0.727965	1.51259	1.18885	1.61023	1.91052	1.14842	1.54998	-0.297524	0.996318	0.325672	0.642987	2.61303	1.99602	2.54212	0.739623	2.57403	-0.407316	1.7243	0.482926	0.427359	2.89727	0.962429	2.7658	1.34271	1.05057	-0.32412	0.435179	0.926385	1.28552	1.39917	0.675295	0.577808	0.262636	-0.170981	-0.716107	2.88097	0.484333	0.611621
Dnmt1	Epigenetic Factors	-0.457126	-0.268355	-0.205217	-0.527904	-1.47545	-0.337939	-9.07244e-06	0.46256	0.147635	0.118689	0.587287	0.573361	-0.572321	0.708734	0.210369	0.35914	-0.23451	2.10795	-0.949273	0.467328	0.239386	-1.05615	0.325587	0.200394	-0.721262	0.949644	-0.864156	-0.782769	-0.791522	-0.93725	-0.916368	0.281958	-0.358259	-0.570817	-0.51526	0.114213	0.243716	-0.553162	1.4755	-0.206818	-0.170301	-1.09902	-1.01448	-1.36154	0.270826	0.692486	0.484333	-0.0692266
Dnmt3a	Epigenetic Factors	1.58431	2.2638	1.2387	0.38593	1.49142	-0.384088	0.975199	0.742656	1.43847	1.14739	1.23746	0.908318	1.85866	1.37084	2.2584	1.14842	2.00872	0.552996	1.22685	0.630139	-0.169683	2.0321	0.790452	1.455	0.749184	1.28424	0.271177	1.7243	-0.0503479	0.449831	1.93669	1.81271	1.66516	2.1823	-0.44598	-0.152799	0.666134	2.53742	1.13868	0.852325	-1.38459	1.2961	0.572815	0.887453	-1.13825	1.13226	0.715511	0.0354748
Dnmt3b	Epigenetic Factors	1.58431	2.22931	-0.2379	1.086	-0.41798	-0.353563	1.54809	1.26314	0.506611	1.84211	1.44835	-0.0683798	1.87168	1.08107	1.25536	1.14842	1.48193	0.426087	1.22685	1.36226	0.164773	1.4286	1.92974	0.916302	0.227074	1.68444	-0.459306	1.7243	0.302721	0.0991938	0.91571	-0.0601528	1.58355	1.96559	1.39806	-0.449804	0.462192	1.49023	-0.268007	0.593357	0.594051	0.859693	0.222668	0.632686	-0.699537	1.38082	0.484333	-0.667836
Ehmt1	Epigenetic Factors	-0.125856	-0.588737	-0.159894	1.2284	-0.943261	-0.524111	0.935654	0.742656	-0.59753	1.58938	1.14958	0.730521	0.943608	1.37084	0.958865	1.14842	0.647157	0.295676	1.22685	0.258299	-0.443214	0.600462	1.73841	0.167332	-0.72795	0.507181	-0.14776	-0.515172	-0.941861	-0.533817	0.669606	-0.204358	-0.215259	-0.996157	0.254078	-1.41273	-1.29786	0.718064	-0.00602772	-0.234097	0.792408	0.072695	-0.707572	0.0511897	0.992023	0.309824	0.484333	-0.47747
Hat1	Epigenetic Factors	0.941591	1.70358	0.113632	-0.193373	-1.33557	-0.337939	0.410605	0.6212	-0.203994	0.983121	0.969734	0.504651	0.601379	0.237283	-0.151471	0.390681	0.563159	-0.114448	0.303238	-1.03349	-0.665847	0.901347	1.30972	0.855754	0.485557	0.125758	2.43734	1.7243	0.758363	0.461307	1.02313	-0.82611	0.903205	-0.902746	-0.342292	-1.60572	-0.782126	0.178693	0.339381	1.10852	-0.553312	-1.07811	1.39784	-0.674587	-0.994338	-0.318923	-1.2235	-0.783004
Hdac10	Epigenetic Factors	0.525365	0.278492	-0.095141	1.23378	0.612661	-0.724395	-0.244497	-0.785345	-0.199176	0.558099	0.252098	-1.62429	0.420537	-0.608997	-0.229984	-0.659848	0.808674	-1.59724	0.303238	-0.0486031	0.0167879	-0.175986	-0.984323	0.155791	0.900505	-0.876252	0.125374	-0.515172	0.69536	0.996047	-1.35848	0.890798	-1.02653	-0.201449	0.0433642	2.213	0.347423	0.111097	0.689067	-0.615916	-1.85168	-0.219597	-0.403949	1.56497	0.0796795	-0.98283	0.484333	-0.0100255
Hdac7	Epigenetic Factors	0.921901	-0.343281	-1.4918	-0.746917	-1.44994	-1.04126	1.09167	1.16773	1.7384	0.545961	1.09695	0.675649	0.492481	-0.192491	-0.134354	0.553	-0.114105	-0.22662	1.22685	1.86762	0.820872	-0.900211	0.592564	0.518013	0.738209	-0.236115	-1.23997	-0.515172	0.452901	0.260745	-0.997858	0.553356	-0.153307	1.8167	0.45718	-0.239954	0.94361	0.064306	-0.843804	-0.792491	0.0791172	-1.13936	-0.871163	0.0570118	1.55682	-0.834771	0.484333	0.12793
Kdm1b	Epigenetic Factors	0.63521	-0.259513	-1.46947	-1.14921	-0.32813	0.57871	0.0757636	0.592112	-0.412474	0.448708	0.691982	0.534197	0.166375	0.290297	-0.27958	1.14842	0.0883463	0.442013	1.22685	-1.10218	0.522717	0.80529	1.17561	0.647914	1.25428	-0.0791449	-0.66854	1.7243	1.21162	1.23726	1.04292	0.212919	0.805257	-0.453279	1.70222	0.575005	-0.263499	0.397602	0.11496	0.0501424	0.919364	0.141776	-1.36527	0.561862	0.353637	-0.326067	-0.541451	0.554746
Mbd4	Epigenetic Factors	0.692176	0.347122	-0.293249	0.534184	0.197278	1.08045	0.646477	0.808868	0.377494	0.540091	0.758838	0.604603	0.321318	0.129414	-0.216905	0.974434	0.031492	-0.354171	0.303238	0.863295	1.23279	0.137737	-0.119873	-0.189209	0.246663	0.761235	1.01229	-0.515172	0.160516	0.312247	0.112985	-0.531679	0.106333	-0.639949	1.2388	-0.419352	-0.0520827	-0.185136	-0.315509	0.60853	1.02247	-0.635715	1.45278	-0.527146	-0.214249	0.613817	0.484333	-0.473795
Padi4	Epigenetic Factors	0.343033	-0.399791	1.56361	1.26721	1.54336	-0.666993	0.287786	0.852475	1.92509	-0.165194	0.61297	0.951977	0.697281	0.555526	1.02714	0.649917	0.401031	0.499616	0.0291788	0.459976	1.21316	0.563746	0.80888	-0.114512	0.167077	0.727235	0.0291358	1.7243	0.574529	0.53688	0.0758394	0.207833	0.151876	0.390014	1.20917	0.915394	0.375958	0.289156	-0.336122	0.0210707	0.590871	1.42949	-0.557029	0.683574	-0.833906	1.02581	0.715511	0.710201
Phf19	Epigenetic Factors	1.23648	1.56033	1.62293	0.967293	-0.168418	0.096408	1.54809	1.26314	-0.153438	1.63851	1.44835	0.444812	1.79689	0.557695	1.05823	1.14842	2.18751	-1.02918	1.22685	0.654891	0.043476	1.93011	0.66619	0.635195	0.978016	-0.0789511	0.688601	1.7243	1.01101	1.12175	1.85472	1.06867	1.27699	0.149949	-0.0193467	0.688657	1.06677	1.7073	3.04219	-0.921894	0.929204	1.51639	1.67183	0.632686	-1.03854	-0.0933068	0.715511	0.425402
Prmt3	Epigenetic Factors	0.593762	0.795394	1.3591	1.49206	-0.369785	0.407858	1.54809	1.26314	2.15495	1.45997	1.44835	1.65848	1.32884	1.75202	1.12711	1.14842	1.72331	1.11158	0.996318	0.569119	1.02118	2.05797	0.895632	1.23242	0.563147	0.606189	-0.575572	1.7243	0.832171	0.745585	1.93669	0.84099	1.56322	1.81683	1.45594	1.49196	0.102065	2.08896	0.769324	1.13043	-0.754241	0.938632	-0.261277	0.980351	-0.630359	0.608876	0.715511	0.46607
Prmt6	Epigenetic Factors	0.343033	-0.381134	0.943281	1.67567	-0.304618	0.789302	-1.44026	-0.913524	-1.71501	-1.07153	-1.55077	-0.234194	-1.36733	-0.986697	-1.66626	-1.80984	-0.964164	0.549895	0.0291788	-0.58918	-0.415722	-0.678004	-1.25772	-0.396856	2.47856	-0.574422	-1.10718	-0.782769	2.76932	2.74824	-0.593828	1.91991	-0.394454	0.546352	1.17334	-0.328737	-1.25539	-1.11449	-1.27506	-0.508205	2.34513	1.60564	-1.63662	0.637387	0.506205	-0.747942	0.484333	-0.112772
Rbbp5	Epigenetic Factors	0.823487	0.416186	-0.325074	-0.123151	-1.6486	-0.677456	0.44824	1.24704	0.387858	-0.0877709	-0.0139833	1.19691	0.831538	0.659607	1.31042	-0.0716305	0.57744	1.36858	0.996318	-0.179458	0.773984	0.219572	0.512289	1.13809	-0.125456	-0.848252	0.564829	0.218148	0.125084	0.417007	-0.421413	0.414911	0.393485	-1.19392	0.0983661	0.537123	0.177439	-0.0540687	-1.44324	-1.09135	0.631882	-1.26589	0.527288	-0.15721	-0.40663	-0.43659	-0.541451	0.564274
Rbbp6	Epigenetic Factors	0.921901	0.795394	-1.17982	-0.33525	-2.67629	-0.800425	1.54809	1.26314	1.0433	1.63423	1.44835	-0.0683798	2.0248	0.786708	1.99034	1.14842	2.18187	-0.191117	1.22685	0.832115	0.169204	2.05797	0.743465	1.23242	1.04619	-0.118401	-0.87671	1.7243	0.687974	0.623109	1.93669	1.03345	1.48921	0.385828	2.31366	1.96811	0.508845	2.40842	0.923913	-1.14419	0.195237	-0.988762	-0.88251	1.03376	1.34687	-0.839053	0.715511	-0.436854
Setd8	Epigenetic Factors	0.365579	-0.14687	-0.264536	0.689983	-1.10338	-1.06942	0.417305	-0.0580202	0.288034	0.594383	0.407438	0.682176	-0.636679	0.33853	0.961127	0.0977823	-0.652577	-0.242895	-1.87289	-1.07803	-0.0593477	0.612353	0.416336	-0.731137	-0.132741	-1.14015	2.08808	0.99098	0.304809	0.154874	0.0201734	0.375188	-0.0978657	-0.610881	1.01618	-1.44319	0.15496	-0.00442772	0.400258	0.481457	1.79848	0.577808	2.05733	-0.506219	0.524238	-0.713639	0.715511	0.419213
Setdb1	Epigenetic Factors	-0.654902	-0.638508	0.919851	0.678715	-0.27114	0.377125	0.77602	0.65872	-0.0697587	1.25531	1.10444	0.696571	0.45562	0.264863	0.308401	0.661587	-0.0868505	0.588637	0.303238	0.635727	0.262238	-0.591308	0.0110232	-0.939828	-0.38659	1.77655	-0.0188667	-0.515172	-0.452533	-0.733092	-0.140197	-1.21923	-0.0775409	-0.283378	-0.51526	0.098224	0.886147	0.0734102	-1.11158	-0.244714	-0.671655	0.127097	-0.0247617	0.987036	-0.26278	1.46121	-1.45468	-0.582059
Smarcb1	Epigenetic Factors	0.192133	1.23024	-0.335313	-1.65444	0.439032	1.24431	-0.113167	0.163892	-0.869283	-1.06433	-0.449193	0.583539	0.110286	0.320848	1.02531	-0.233838	-0.0257888	-1.11863	1.22685	-0.0801258	1.58549	-0.681569	0.357285	0.177397	0.725308	1.30292	-0.106351	0.99098	0.928504	0.901268	-1.00328	1.20011	0.98054	0.0637761	0.784544	2.06062	-0.28585	0.322749	0.037975	1.11335	0.425649	-1.38187	0.146527	2.21817	-1.76544	1.48932	0.715511	-0.0924559
Smarcc1	Epigenetic Factors	0.574072	-0.0705552	-0.879467	-0.151675	-0.346495	-0.953949	1.31804	1.3685	0.704517	0.580733	0.320411	1.63221	1.17804	2.45753	0.730807	1.13675	1.22571	3.48863	0.0291788	2.57574	0.880601	-0.904502	1.81502	0.453257	0.134972	-1.00308	-1.06132	0.99098	0.593944	0.31667	-1.18644	1.81191	-0.419853	0.680933	0.347007	1.22358	2.02287	0.00933491	0.710341	1.79396	-0.400961	-0.600099	-0.801646	0.415855	0.140745	-1.50667	-1.2235	-0.371908
Suv420h2	Epigenetic Factors	0.343033	-0.286797	-1.38433	-1.43143	-1.09149	-2.13628	0.745027	1.25851	0.243089	0.769144	0.185806	1.45237	0.876134	1.04461	0.543658	0.0369561	0.801406	0.210847	0.996318	-0.489053	0.85658	-0.716785	0.447996	1.46734	-0.0965497	0.632715	1.7349	0.218148	-0.0683802	-0.371321	-0.952292	-0.622665	1.70902	-0.0255398	-0.140942	0.682139	-0.338597	1.77656	-0.150191	-0.763826	1.64485	-1.85194	1.09334	0.888287	-1.04661	0.734349	0.484333	-0.282127
Tet1	Epigenetic Factors	-1.32456	-0.43492	1.25286	1.04651	0.0296467	1.03345	-0.989409	-0.715083	-0.99439	-0.190015	0.206826	-1.05758	-0.257935	-0.131311	-0.729835	0.271467	-0.0122206	-1.24623	-1.17981	0.173893	-1.44018	0.73638	-1.02446	0.376886	-0.560865	-0.538666	1.43546	-0.755188	-0.191628	-0.229216	0.304696	0.834328	0.283963	-1.06072	-0.51526	0.239908	-1.22734	-0.617461	0.533184	-0.886532	0.0523083	0.664708	0.92277	-1.77914	-0.300455	0.19587	0.715511	0.142038
Trim28	Epigenetic Factors	0.657609	-0.226097	-0.000914885	1.07362	0.629464	0.171277	1.93048	1.88898	0.472948	1.191	0.969734	1.86675	0.753304	2.33873	1.2885	1.14842	0.391431	2.17487	0.996318	-0.0427276	1.37958	1.98599	2.11586	0.838658	0.189766	-0.166152	-0.379637	1.7243	0.705989	0.560835	1.83045	-0.960463	1.5529	0.147419	1.35699	0.667088	0.0516619	0.787406	0.315133	-0.673403	2.01193	1.25417	0.705559	0.638095	0.591564	-0.226692	0.715511	-1.5911
Uhrf1	Epigenetic Factors	1.27768	2.31167	-0.178581	0.271292	-0.268162	-0.832682	1.06068	1.76752	1.4364	1.04911	0.816038	1.43145	0.698446	1.40022	-0.0809094	1.00711	1.24964	0.917379	1.22685	-1.17227	1.51758	0.757522	1.38404	1.54237	0.528956	0.499631	2.39012	0.218148	0.376412	0.140042	0.789148	2.34766	0.878097	0.316779	0.262296	0.649288	-0.776794	0.995384	0.945494	-0.153656	-0.506821	1.42949	2.52609	1.56835	-1.40151	0.609676	0.484333	2.07047
Whsc1	Epigenetic Factors	0.453258	-0.631024	0.982103	0.702606	1.26785	-0.186113	0.746876	0.0850414	2.15495	-1.2798	-1.28309	0.604233	0.812486	0.517984	0.658581	-1.15381	0.284348	1.23585	0.996318	1.97463	0.979612	0.100358	-0.426123	1.50601	-1.41334	-0.602755	-1.02976	0.218148	-1.2866	-0.872711	-0.0899915	0.463408	0.380205	1.11253	0.293899	0.386284	-0.873652	0.338696	0.263546	-0.245125	-0.193525	1.36579	-0.41819	-1.1718	-0.729966	-0.0339673	0.484333	0.499111
[truncated: 532 more columns]
