# Supplementary material for: Metabolic switch and epithelial–mesenchymal transition cooperate to regulate pluripotency
Source: EMBO J. 2020 Feb 24;39(8):e102961. doi: 10.15252/embj.2019102961 (PMC7156961; doi:10.15252/embj.2019102961)
Supplement: Supplementary file 5 — Dataset EV3 [file EMBJ-39-e102961-s005.xlsx]

## Sheet: Dataset EV3
Dataset EV3
Single-cell qPCR on PSCs in naïve, 5C, and primed state
Single-cell qPCR was performed with 5C-Oct4GFP+ cells (120 cells), R1 ESCs (48 cells), and R1 ESCs-primed (cells). Dppa3, Esrrb, Fbxo15, Klf2/4/5, Nanog, Prdm14, Tbx3, Tfcp2l1, and Zfp42 were used as naive markers, while Cer1, Fgf5, Foxa2, Lef1, Nodal, Sox1, and T were used as primed markers. Expression levels were presented as Log2 values after normalizing against those of Gapdh.

## Sheet: Single Cell qPCR
	Naïve Marker	Naïve Marker	Naïve Marker	Naïve Marker	Naïve Marker	Naïve Marker	Naïve Marker	Naïve Marker	Naïve Marker	Naïve Marker	Naïve Marker	Primed Marker	Primed Marker	Primed Marker	Primed Marker	Primed Marker	Primed Marker	Primed Marker		Naïve Marker	Primed Marker
	Dppa3	Esrrb	Fbxo15	Klf2	Klf4	Klf5	Nanog	Prdm14	Tbx3	Tfcp2l1	Zfp42	Cer1	Fgf5	Foxa2	Lef1	Nodal	Sox1	T		Average	Average
R1 ESCs 1	6.627	4.30972	2.09483	6.15884	2.42289	4.81014	4.72701	7.27087	6.08631	3.92479	3.95544	1.64195	1.02779	2.74691	1.62536	2.84141	4.92956	7.0887		4.76253	3.12881
R1 ESCs 2	5.82929	5.23221	1.03035	4.94648	1.53846	3.46719	3.88122	9.00516	5.32345	4.16354	3.5788	1.77781	0.801962	2.26254	0.877659	3.22414	3.53327	0.674975		4.36329	1.87891
R1 ESCs 3	6.85982	5.39987	-0.49734	5.92188	1.32974	5.87235	0.936738	7.74481	5.76621	7.73045	-0.632119	-1.50295	-3.81303	1.06192	-2.78981	-0.166201	-0.466448	-0.504893		4.22113	-1.16877
R1 ESCs 4	7.89034	5.56753	-2.02503	6.89727	1.12102	8.2775	-2.00775	6.48446	6.20896	11.2974	-4.84303	-4.78371	-8.42802	-0.138704	-6.45728	-3.55654	-4.46617	-1.68476		4.07897	-4.21646
R1 ESCs 5	5.05695	4.11306	0.957424	3.32007	5.54135	4.0046	3.69368	4.88695	3.76262	2.78124	3.67122	2.24694	-0.0603712	0.960555	1.6636	3.03185	6.53508	4.49438		3.79902	2.69601
R1 ESCs 6	3.4459	6.59954	1.36362	5.20069	-0.37396	8.97163	-3.37492	4.79405	9.69515	6.85632	-3.84867	-5.4258	-9.29745	-3.19187	-7.96594	-1.84042	-5.42028	-2.91971		3.57539	-5.15164
R1 ESCs 7	0.557969	7.55418	1.13674	5.94389	0.0251095	8.09167	-3.79122	6.35087	7.88481	6.65678	-1.33273	-5.28128	-7.86153	-1.37171	-9.00756	-2.75119	-8.65048	-5.93133		3.55255	-5.83644
R1 ESCs 8	2.24915	3.22736	-0.260491	5.28463	2.4744	5.31083	3.69553	5.1323	3.76747	2.99888	3.53007	4.10868	2.16532	4.73458	0.853924	-0.924785	4.26137	3.22441		3.40092	2.63193
R1 ESCs 9	5.8791	3.39485	3.40042	3.91076	1.94684	-1.12437	3.69588	6.30461	2.08555	4.82937	2.8394	0.93414	-3.02262	-9.01866	-2.29108	1.12691	-5.78313	-4.88592		3.3784	-3.27719
R1 ESCs 10	4.70168	3.07594	1.34755	4.59924	1.04635	3.15229	3.63996	6.36923	1.49362	2.9323	2.90085	-0.35324	0.97682	-4.15421	-0.364723	-14.3254	4.27526	-1.7502		3.20537	-2.24224
R1 ESCs 11	7.25088	2.53313	2.81264	4.8727	1.7705	-3.00344	4.35939	6.92308	-0.342612	3.75463	3.11278	-14.9663	-17.8747	-11.1441	-0.741029	-13.7773	-12.136	-13.284		3.09488	-11.9891
R1 ESCs 12	2.66828	5.17381	0.783603	4.9217	1.21137	4.58991	-0.304053	6.32086	2.63191	5.08473	0.823557	-3.58169	-5.65218	-4.98816	-5.43442	-8.16388	-5.88301	-3.23704		3.08233	-5.2772
R1 ESCs 13	4.25976	-4.30077	4.2762	12.1405	0.684966	-4.2658	3.25966	4.74532	2.98107	5.58173	3.4276	0.826306	-9.05228	-2.32166	-4.76326	2.42611	-4.29953	0.12143		2.98093	-2.43756
R1 ESCs 14	3.12041	1.64898	1.97607	8.1115	0.0578555	1.69786	-0.573264	5.00686	5.31264	5.89759	-0.0866676	-2.2158	-9.41835	-2.87214	-6.40282	0.279126	-5.45337	7.54852		2.92453	-2.64783
R1 ESCs 15	8.95352	-6.3978	3.91526	3.37391	4.7843	2.93541	2.01827	2.60543	4.30186	1.63475	3.53089	-0.183585	-2.83973	-1.19726	0.337963	3.47513	0.712214	0.218608		2.8778	0.0747618
R1 ESCs 16	1.98105	7.59872	-0.324051	4.08249	-0.569255	7.66152	-4.40619	5.2684	7.6442	6.21345	-3.60094	-5.25791	-9.78441	-3.42262	-8.04238	-1.86786	-6.60721	-5.02439		2.86813	-5.71525
R1 ESCs 17	4.25892	4.19494	1.65198	4.05969	-0.435406	3.33593	-0.477976	4.7257	5.47849	5.67265	-1.36548	-2.14372	-6.02355	-6.10294	-5.02429	-1.57243	-5.03347	-4.39976		2.82722	-4.3286
R1 ESCs 18	3.42398	6.20156	-0.0700928	5.69068	-0.419587	6.46493	-3.91315	4.14916	6.74988	5.74974	-3.77756	-4.62268	-9.18523	-4.02728	-7.30777	-2.54992	-7.504	-4.18509		2.74996	-5.626
R1 ESCs 19	6.07015	2.59482	1.56153	3.30765	2.83346	0.474913	3.51584	5.92706	-2.45645	1.93659	4.13254	-2.44187	-1.83717	0.778134	0.488741	0.792772	0.400695	-1.6538		2.71801	-0.496071
R1 ESCs 20	1.47431	4.1662	0.481251	4.6868	1.2058	6.90228	-1.06043	3.53796	5.49226	3.0242	-0.0668581	-1.67162	-3.01683	0.620773	-3.40589	-1.70548	0.374907	-0.644178		2.71307	-1.34976
R1 ESCs 21	4.7786	2.79343	0.430467	3.89951	2.39763	1.08816	3.18311	6.29085	-2.62098	3.51268	2.97984	-1.88209	-3.44284	-8.60461	-1.86128	-13.5766	-3.11553	-0.542742		2.61212	-4.71795
R1 ESCs 22	0.559377	7.54175	0.0885828	5.43943	-2.99094	5.72966	-2.12409	4.69756	7.91143	4.36947	-4.37861	-6.72302	-14.7331	-2.78444	-9.65877	-6.36587	-3.52648	-5.95019		2.44033	-7.10598
R1 ESCs 23	-10.0135	3.52375	1.42037	4.78579	5.67882	0.573999	3.61375	7.00211	2.3907	2.91917	4.6393	-1.10805	2.30712	-5.12468	-1.74624	-12.889	-2.13261	-1.94363		2.41221	-3.23387
R1 ESCs 24	6.35669	1.96861	2.16522	4.99772	3.90512	-3.55856	3.60183	5.34853	-4.08534	1.86415	3.17121	-8.44347	-17.6944	-6.34958	-12.6877	1.22044	-8.53951	-5.22929		2.33956	-8.24621
R1 ESCs 25	0.83756	3.92658	0.310538	5.64526	-2.50039	6.96029	-2.79254	4.04135	7.18682	5.59155	-4.04088	-4.49138	-10.036	-4.46721	-7.9879	-4.25973	-5.92355	-3.6971		2.28783	-5.83755
R1 ESCs 26	2.63874	4.99503	-0.0964713	4.20862	-2.81765	7.79622	-4.65183	3.14678	8.87142	6.51593	-5.57037	-5.22158	-9.02448	-3.18723	-7.7575	-4.27178	-4.28381	-3.91361		2.27604	-5.38
R1 ESCs 27	4.36756	2.97893	1.3996	4.03287	1.4368	-5.49172	3.14329	6.3322	-0.044981	3.35777	2.95621	-15.2762	-18.1846	-11.454	-8.54089	0.580284	-13.4319	-12.9197		2.22441	-11.3181
R1 ESCs 28	1.78638	4.78376	-0.873019	4.91984	-0.307064	5.52461	-6.24647	4.82744	6.47871	5.20686	-3.49672	-7.14381	-11.6329	-2.8265	-10.7535	-3.89536	-4.96976	-4.98333		2.05494	-6.60073
R1 ESCs 29	1.9504	4.91463	-0.433382	2.97224	1.11928	4.3097	-1.55341	3.40128	3.21681	3.46009	-0.969314	-1.59737	-6.40481	-2.41447	-4.62659	-0.549616	-0.523891	-1.60729		2.0353	-2.532
R1 ESCs 30	0.699471	5.10503	1.22299	4.08897	-0.062806	8.49374	-5.81638	1.94363	7.21704	3.04952	-3.66379	-7.45192	-8.19898	-3.49303	-7.6657	-2.48617	-3.51156	-4.51276		2.02522	-5.33145
R1 ESCs 31	4.98552	1.35445	2.28012	9.03252	1.60413	-9.22753	2.88372	5.95037	-6.67211	7.75225	2.26837	-5.2034	7.43174	-10.1257	6.04499	1.35377	-7.59945	-10.609		2.01926	-2.67245
R1 ESCs 32	-4.68622	4.39698	-1.52985	4.60819	2.23115	3.90097	-0.803897	5.87294	4.26478	2.78828	0.671444	-3.77293	-4.35139	-4.96072	-6.42136	-11.458	-4.65896	-3.54138		1.97407	-5.59496
R1 ESCs 33	6.03851	1.62583	0.88308	5.90577	1.06916	-7.38498	3.07618	4.75646	0.59416	2.27272	2.30283	-14.5092	-18.8539	-12.1232	-14.2196	-0.652789	-12.272	-14.2631		1.92179	-12.4134
R1 ESCs 34	2.14716	1.79709	0.0364643	4.07499	-0.532723	2.2767	-0.278872	3.2015	3.543	3.38738	-1.31939	-5.429	-9.04432	-5.70554	-6.12806	-4.19258	-7.14946	-4.60781		1.66666	-6.03668
R1 ESCs 35	4.87582	1.79594	0.934073	3.61336	1.40625	-7.01034	3.0956	4.6577	-2.98267	3.7144	2.9268	-14.3479	-17.2563	-10.5257	-3.27267	-1.52164	-12.5035	-11.4902		1.5479	-10.1311
R1 ESCs 36	0.641024	5.27022	-4.48008	4.43059	-1.21651	7.22795	-5.22154	4.74377	6.13886	2.65739	-3.29641	-6.4378	-11.0099	-4.79676	-11.0965	-10.027	-7.18531	-5.13913		1.53593	-7.95605
R1 ESCs 37	2.94589	3.7715	0.723342	3.57447	0.38615	1.36823	-1.27206	2.93159	1.68913	2.54828	-1.9111	-8.42509	-14.1783	-5.08795	-10.5595	-2.31103	-7.31225	-6.94553		1.52322	-7.83139
R1 ESCs 38	3.45676	-0.332395	-0.237609	2.50472	1.43494	-2.40689	2.23479	2.36166	-0.100825	1.1832	1.4021	-6.36662	-8.05265	-6.94388	-4.26821	-4.12544	-8.37537	-5.51852		1.0455	-6.23581
R1 ESCs 39	-1.28243	4.39886	-1.46939	4.25356	-4.54862	6.43602	-4.7342	3.51698	6.28641	4.31324	-6.62826	-8.61248	-8.89504	-6.08385	-9.86804	-5.33396	-9.5898	-4.33443		0.95838	-7.53109
R1 ESCs 40	5.52113	1.34616	0.181666	4.72816	1.75035	-11.1396	3.3181	5.87885	-3.76483	0.136956	1.54523	-14.8932	-17.8016	-10.3192	-19.4266	0.533185	-13.0488	-13.2108		0.863832	-12.5953
R1 ESCs 41	2.15155	2.57937	-0.348169	3.84779	-1.43813	-1.9222	-0.884826	5.24864	-0.77471	3.1572	-2.386	-11.5489	-13.1443	-7.97172	-13.1322	-9.3151	-11.1153	-8.56867		0.839138	-10.6852
R1 ESCs 42	5.58553	0.759886	0.773051	3.44202	1.67235	-10.2804	2.96454	6.9803	-7.83584	2.00117	1.85627	-14.4852	-17.3936	-9.8596	-16.3963	-13.2962	-12.6409	-12.8029		0.719896	-13.8393
R1 ESCs 43	-0.464913	5.57439	-0.718539	2.15122	-3.13282	6.29502	-6.14594	0.514647	7.4636	3.2324	-6.99342	-8.40671	-10.6622	-3.82633	-8.43133	-5.84251	-6.08499	-8.66178		0.706876	-7.41656
R1 ESCs 44	2.45478	1.30665	2.9361	2.6669	1.64671	-12.5145	3.8502	6.21929	-5.62664	2.01277	2.17681	-14.3925	-17.3009	-9.99207	-13.886	-0.0553714	-12.5482	-8.51776		0.648101	-10.9561
R1 ESCs 45	-15.7859	1.49342	2.88245	5.80256	3.13781	-8.18392	4.6747	6.75065	-2.10861	3.54886	3.24456	-12.3707	-15.2791	-8.54848	-12.8339	-11.1817	-10.5263	-10.6884		0.496054	-11.6327
R1 ESCs 46	4.49936	-0.0650693	0.812963	2.98326	0.82543	-12.8792	3.65596	4.23171	-5.11276	2.31437	2.03964	-14.7572	-17.6656	-10.935	-17.8468	-1.36139	-12.9129	-13.0749		0.300517	-12.6506
R1 ESCs 47	-1.15614	5.7162	-1.82419	2.62441	-3.3028	4.61479	-6.8005	1.91561	2.67099	4.13894	-5.60985	-5.44167	-12.7492	-5.78949	-10.9168	-4.13108	-7.58286	-7.70895		0.271587	-7.76001
R1 ESCs 48	-18.3528	1.05877	-0.441039	4.38466	-0.073986	-10.29	2.99906	5.41599	-5.95178	2.3301	1.96917	-14.9376	-17.846	-11.1154	-15.0838	-1.71569	-9.51631	-13.2553		-1.54108	-11.9243
5C-Oct4GFP+-1	9.91834	14.4223	8.01474	12.5953	6.82864	14.2069	1.30666	12.4619	14.3964	14.0052	2.84637	10.8393	6.15331	13.4078	6.93892	11.8831	8.19277	10.9427		10.0912	9.76541
5C-Oct4GFP+-2	9.04431	8.68163	6.25899	12.1794	4.43184	14.2853	4.02985	6.05449	10.4322	7.50519	4.77232	10.5148	10.057	8.26468	8.01343	12.1461	14.5605	12.7648		7.97049	10.9031
5C-Oct4GFP+-3	8.22253	7.34542	6.77914	11.0924	6.24993	7.98668	5.41215	8.7826	9.12012	7.56235	6.21207	10.6633	6.24219	6.97759	8.76952	13.5092	6.10862	9.13897		7.70594	8.77276
5C-Oct4GFP+-4	6.50903	6.30651	6.83763	10.7578	5.37071	10.4817	5.58419	-9.57754	8.10537	9.35744	5.85954	6.13658	7.55326	-0.788728	3.73707	10.1003	6.86859	-2.66212		5.96294	4.42071
5C-Oct4GFP+-5	7.07938	5.76069	3.53738	7.55086	3.6259	6.1719	4.04448	9.12825	9.49228	4.15924	4.55333	9.64133	4.50082	4.82439	4.0572	4.91295	4.67335	6.08045		5.91852	5.52721
5C-Oct4GFP+-6	3.18231	7.38677	4.82839	7.01589	0.720859	8.38156	6.16964	9.46909	6.41314	5.07577	5.53902	5.63177	4.4454	5.32733	3.61502	3.87718	7.6383	4.50504		5.83477	5.00572
5C-Oct4GFP+-7	5.57781	6.3104	3.56394	6.14499	4.76509	4.84556	5.5489	9.52717	5.9911	4.98966	5.14637	4.14066	3.39635	4.22429	3.7023	7.06358	5.49124	2.6539		5.67373	4.38176
5C-Oct4GFP+-8	10.2642	7.02945	5.49862	8.33819	7.35649	-0.701657	6.57304	10.227	-5.26695	5.64771	6.40606	-7.0076	-14.716	-5.88235	4.98235	-1.8031	5.82876	-0.0818737		5.57929	-2.66854
5C-Oct4GFP+-9	-0.228389	7.05833	3.13065	6.39018	2.84793	7.38479	4.28534	8.77874	9.05677	6.49391	4.49241	7.01613	5.67524	6.5013	4.60211	6.57709	10.4951	5.00936		5.42642	6.55376
5C-Oct4GFP+-10	3.60188	6.30697	3.54571	2.68319	0.888711	9.01044	3.48136	5.9796	12.5466	6.4861	4.79868	6.77407	7.50026	9.40536	4.30308	6.32366	7.37175	7.20873		5.39356	6.98385
5C-Oct4GFP+-11	9.14112	5.73463	4.62016	6.67026	-1.00905	3.59589	6.44518	9.54495	0.583929	5.35812	5.89693	1.53304	-0.140969	-0.617231	2.61306	1.11565	-0.819203	0.352747		5.14383	0.576728
5C-Oct4GFP+-12	4.94094	3.48404	6.84056	12.0613	4.39946	12.2018	-1.79351	-2.67715	5.21793	7.18349	3.79258	11.6006	8.98443	5.61044	7.99564	12.6581	13.8627	5.29436		5.05922	9.42948
5C-Oct4GFP+-13	9.73602	2.54628	6.98075	9.8532	0.939568	-4.16017	6.1881	10.4303	-1.78018	6.75281	8.06553	2.36359	5.62117	0.76306	3.98619	6.34315	8.89318	-1.25199		5.0502	3.81691
5C-Oct4GFP+-14	8.97463	1.76736	4.68416	9.68665	1.80905	-1.5595	6.4523	8.68097	-0.42663	4.68511	5.9733	-2.43235	-5.73808	-0.706673	2.50713	2.47352	1.68916	-5.78531		4.61158	-1.1418
5C-Oct4GFP+-15	8.9911	5.30875	5.75218	2.83584	3.76232	2.00059	3.61841	9.07446	-4.25296	5.32161	7.12418	6.67103	5.54314	-8.51386	4.71249	-5.6471	8.00974	-3.15376		4.50332	1.08881
5C-Oct4GFP+-16	4.56171	4.98715	0.215837	3.24023	4.94965	6.64862	3.28202	8.28744	6.74589	2.00928	4.40241	9.99486	5.9117	13.8789	2.91574	2.9943	3.31896	6.42647		4.48457	6.49156
5C-Oct4GFP+-17	4.70588	5.21621	4.38343	3.6936	-0.627737	4.67197	2.69752	5.39157	8.50556	4.51184	3.94485	4.25367	3.06281	7.65279	1.18496	2.4593	3.87992	0.0988628		4.28134	3.22747
5C-Oct4GFP+-18	5.29758	7.63474	7.78286	0.695693	7.05354	-2.02108	2.63305	12.1219	7.12622	-7.53841	4.91922	10.7276	9.68797	5.63876	5.29306	-0.481899	-2.82339	8.65979		4.15503	5.24312
5C-Oct4GFP+-19	9.85462	0.814698	4.52999	4.53318	1.15484	-5.71311	7.02636	9.72607	-1.62741	6.42972	7.77279	-1.77532	-10.301	-8.01386	3.60757	3.77125	6.07925	-0.583914		4.04561	-1.03086
5C-Oct4GFP+-20	4.88944	1.97608	3.50595	-0.76073	-0.468604	9.48494	2.56833	3.29752	9.7395	5.61523	4.11138	5.5879	4.6025	10.7805	3.38088	8.59053	6.34799	3.15151		3.99628	6.06311
5C-Oct4GFP+-21	8.78189	7.09474	7.70467	2.16124	1.84376	0.445906	2.71901	2.62879	0.00965492	5.3396	5.08235	0.620619	4.92145	-0.136462	0.597245	4.49831	-4.54573	2.81849		3.98287	1.25342
5C-Oct4GFP+-22	5.31298	2.118	0.879606	5.90437	0.449874	4.48912	5.20465	5.55909	6.94294	1.60575	3.80077	4.73434	6.78822	6.45366	2.92344	0.0666913	3.98049	3.66144		3.84247	4.0869
5C-Oct4GFP+-23	6.53342	2.90303	2.19737	2.75664	3.44221	6.3161	3.42732	2.75151	4.85048	3.37583	3.31658	5.13987	3.3255	9.44916	1.69737	4.73646	4.93562	3.01262		3.80641	4.6138
5C-Oct4GFP+-24	5.94748	4.11139	4.37842	3.23045	3.04879	3.02734	4.32171	1.62622	3.92993	1.70291	5.03905	6.11113	6.3379	1.20797	3.27611	0.659803	3.60359	-2.11098		3.66943	2.7265
5C-Oct4GFP+-25	6.15508	4.78524	6.94097	4.31395	4.38297	-11.1321	6.33548	9.52599	-7.34976	6.93167	5.97335	-9.80073	-15.9186	-5.08904	1.13535	3.50999	-0.440621	-11.3279		3.35116	-5.41879
5C-Oct4GFP+-26	-4.34055	5.78639	2.63068	3.26497	1.23349	4.83459	4.50637	2.15361	6.83713	2.18663	4.87097	5.53499	6.02211	1.44275	3.37877	-1.69529	3.76949	2.76231		3.08766	3.03073
5C-Oct4GFP+-27	4.67078	3.77256	2.8381	4.38104	2.14114	5.70565	2.40007	-6.46033	4.76041	4.25613	5.07692	2.05309	-0.0596445	1.91197	3.64877	3.62137	0.542444	1.83089		3.04932	1.93556
5C-Oct4GFP+-28	8.07188	1.11683	1.19297	0.816587	1.65769	4.55296	4.00899	0.924767	4.95604	1.71731	3.00349	4.38126	6.44426	6.42323	2.24284	4.1225	2.7953	2.44653		2.91086	4.12227
5C-Oct4GFP+-29	5.7997	2.99569	3.73394	0.80354	2.20009	-0.809649	4.16762	4.80693	0.675722	1.89792	4.97337	4.62341	3.02116	0.532262	3.56537	2.46061	1.71663	0.840758		2.84044	2.39432
5C-Oct4GFP+-30	-5.07913	5.81609	1.79743	0.642559	3.1922	4.08412	5.39957	-1.65166	5.39338	5.72817	5.69658	10.7993	6.52989	13.3687	5.00842	-2.33372	5.29816	4.28779		2.81994	6.13693
5C-Oct4GFP+-31	5.56955	0.604342	2.78819	3.26946	1.27478	3.46184	4.05723	0.708293	2.74817	2.72226	3.21092	4.45729	6.26128	6.30217	3.01415	2.73802	2.96656	2.79525		2.765	4.07639
5C-Oct4GFP+-32	4.84003	2.15435	2.8926	2.91031	2.74667	1.67565	3.89524	0.7794	-0.146311	4.12568	4.51674	-0.351017	2.47714	-0.0502579	1.82455	3.00941	1.21489	1.0182		2.76276	1.30613
5C-Oct4GFP+-33	6.50501	5.01598	8.40558	4.52485	-0.848959	-0.846176	4.50784	-7.72798	-2.64399	6.48721	6.76132	-10.8614	-11.4398	-2.79776	-2.43913	1.15081	-6.10884	-7.34496		2.74006	-5.69158
5C-Oct4GFP+-34	2.11168	3.36489	3.81315	1.55814	2.62018	1.55796	4.40733	1.88556	-0.9625	4.36	4.9886	-2.49246	-1.86585	-3.00072	1.98222	1.05052	1.58329	-0.187126		2.70045	-0.41859
5C-Oct4GFP+-35	6.90522	3.31972	3.28287	4.53486	2.55049	3.30978	2.23621	-2.26514	0.477228	1.05956	3.7081	5.10342	4.82468	2.073	3.34409	-3.08826	3.57408	0.880725		2.64717	2.38739
5C-Oct4GFP+-36	5.03969	1.71335	4.31913	4.84695	0.704373	-0.28445	4.54998	2.75014	-1.33613	0.220554	5.42327	2.58276	3.71572	2.88365	2.75337	1.17546	1.28426	1.41226		2.54062	2.25821
5C-Oct4GFP+-37	5.07872	-2.40592	5.61509	1.14735	3.40642	0.861116	3.23842	2.83402	-0.0817698	2.38869	4.8573	8.26859	7.8821	3.02902	3.30076	4.30131	0.468576	0.519329		2.44904	3.9671
5C-Oct4GFP+-38	5.51977	4.54089	5.35428	2.417	4.2391	-8.87755	7.75162	8.92598	4.37254	-13.7849	6.20463	11.2549	8.68039	2.28737	4.00532	-9.56664	-2.36666	-6.94929		2.42394	1.04934
5C-Oct4GFP+-39	0.549219	0.541403	1.70307	0.418724	-2.64563	6.35754	6.26218	1.76587	3.99868	3.24877	3.00255	5.82503	4.02365	5.71112	2.63552	5.71779	3.86324	2.89322		2.29112	4.38137
5C-Oct4GFP+-40	5.45138	3.81055	2.98042	-3.09726	-2.62068	3.18535	3.74102	1.73123	1.90734	3.73554	4.25483	3.30213	5.74701	5.95397	2.40469	2.77081	2.34605	1.94385		2.27997	3.4955
5C-Oct4GFP+-41	4.6804	1.59327	3.96268	3.69211	3.14945	2.03791	1.49011	-7.53246	1.8224	3.45415	6.60938	-4.75751	-6.49318	-0.6178	4.25968	8.54666	3.38088	-3.74127		2.26904	0.0824923
5C-Oct4GFP+-42	6.27146	1.17508	1.56397	-7.80621	7.04267	-0.54018	2.41535	7.63937	-3.54368	4.47868	5.88222	-1.51866	6.19709	-9.01386	3.7478	-0.545879	-0.785511	2.10284		2.23443	0.0262579
5C-Oct4GFP+-43	-8.93097	6.88258	2.00882	13.0938	4.16923	-7.73218	3.9385	-4.98082	0.129293	7.4752	8.22003	11.8343	8.07548	4.47629	6.97641	-5.26449	4.97708	6.94273		2.20668	5.43111
5C-Oct4GFP+-44	1.43097	2.60372	2.49916	1.9995	2.83081	1.81386	0.585494	-0.00409002	3.0577	1.54142	4.82684	3.16614	4.66952	1.50562	3.70907	-1.57254	4.34335	1.60659		2.10776	2.48968
5C-Oct4GFP+-45	8.37225	3.34894	1.46801	4.53292	3.51261	-8.19078	3.19346	8.43896	1.8675	-7.4832	3.80009	13.0809	2.33359	-1.54484	4.86737	-0.154658	-5.24502	6.67312		2.07825	2.85863
5C-Oct4GFP+-46	6.95935	5.37281	5.88921	2.56939	6.15197	-0.0171851	3.7236	-10.2773	-10.8408	7.02816	5.00592	-8.80739	6.79063	-5.22964	1.84475	-0.361693	1.9313	3.86445		1.96047	0.00462952
5C-Oct4GFP+-47	5.9617	-3.42327	-3.61822	-0.544517	2.98581	3.102	3.60982	0.0167196	3.83117	3.3467	4.59315	4.70253	4.39253	-1.10514	2.80436	-9.14674	0.782899	3.40104		1.80555	0.833068
5C-Oct4GFP+-48	6.41227	0.81967	2.61509	-14.6642	0.878081	2.63952	2.29946	9.43254	1.44072	2.62751	4.86108	7.44269	6.3048	-1.91531	2.06135	-1.53904	-11.4917	-7.75527		1.76016	-0.984645
5C-Oct4GFP+-49	7.11251	-1.98815	4.11205	3.13281	-0.0947439	-7.93275	4.93894	7.67	-7.97348	4.31401	5.23774	-9.81083	-12.7192	-5.98861	-0.571952	-0.164882	-7.96648	-8.12851		1.68445	-6.47864
5C-Oct4GFP+-50	8.9658	5.84284	3.59189	4.23914	-7.2118	3.34742	6.23097	-4.93395	1.82084	-8.52703	5.10005	-1.61762	7.72977	-6.76847	4.62129	7.98252	6.13519	4.46033		1.67874	3.22043
5C-Oct4GFP+-51	6.84179	0.894709	6.93189	8.7131	2.39306	-5.64496	5.74358	-7.18435	-2.83442	-0.750167	2.40978	0.705021	6.13942	-3.9122	6.58697	7.07811	-1.64903	7.8963		1.59218	3.26351
5C-Oct4GFP+-52	5.51588	-0.621161	5.37725	1.71411	2.7772	0.545056	1.95511	-1.71893	-2.74869	0.497064	4.03898	0.630496	1.82984	-1.82369	2.73634	3.82613	4.18094	-3.47665		1.57563	1.12906
5C-Oct4GFP+-53	1.88386	3.55996	2.39364	-2.41597	1.70162	1.74723	3.60377	-3.30825	1.98231	1.78032	4.38423	4.61241	6.58549	3.40357	4.42761	3.32878	3.9953	5.07934		1.57388	4.49036
5C-Oct4GFP+-54	5.39212	1.00342	-0.328621	-5.84698	-0.387849	1.37046	2.42608	7.2133	0.0813101	2.72933	3.53141	6.613	4.65827	-3.26237	1.7719	1.15582	-1.46711	-1.44282		1.56218	1.14667
5C-Oct4GFP+-55	-11.0608	3.90873	4.65018	8.0044	4.57567	-10.2888	4.02356	-7.08417	6.71043	5.626	7.87042	-7.31679	-4.54895	-2.26918	4.77482	-0.00060892	2.34872	2.61057		1.53961	-0.628772
5C-Oct4GFP+-56	2.56769	0.0803695	4.06335	2.33028	-0.931302	0.836346	3.83022	-0.789422	-0.778812	0.908996	4.72624	-1.85607	5.32077	-0.734851	1.73144	3.29317	-1.01568	-1.84357		1.53127	0.699317
5C-Oct4GFP+-57	5.84616	0.373405	3.01459	3.70511	1.0034	-6.55195	3.0312	7.82388	-5.07863	-0.301105	3.83549	8.73267	5.60435	10.8182	1.34405	-7.24104	-6.58568	4.74237		1.51832	2.48785
5C-Oct4GFP+-58	7.20984	1.94105	-0.45376	1.38812	-5.3818	4.89289	4.34381	-0.863106	-0.304261	0.994217	2.73654	3.77332	5.9723	1.28078	1.80747	3.48064	0.0959809	2.12564		1.50032	2.64802
5C-Oct4GFP+-59	8.96355	1.16233	4.00835	1.47702	3.12965	1.51791	2.39365	-10.3693	-4.8683	3.20732	5.70417	-7.65534	3.60315	-0.589883	1.23093	7.50605	0.445962	-9.58105		1.48421	-0.720024
5C-Oct4GFP+-60	3.82806	2.42475	0.442045	0.902304	2.34042	2.04701	2.08601	-3.58935	1.68522	2.00519	1.89554	0.905263	5.3102	2.27461	0.544785	-0.178109	-0.841711	-0.941241		1.46065	1.01054
5C-Oct4GFP+-61	0.917235	4.157	3.03634	-3.89319	1.98398	-1.87941	4.58289	-0.774477	1.41743	0.774074	5.28097	0.530158	4.09415	0.682069	3.80387	-2.1842	0.952972	-0.776495		1.41844	1.01465
5C-Oct4GFP+-62	6.21454	-3.70687	4.02709	5.28159	-0.780671	3.154	4.42216	-7.71586	2.34155	-0.751001	3.03493	1.62752	5.59263	2.39638	2.23461	-6.81665	2.91897	0.853663		1.41104	1.25816
5C-Oct4GFP+-63	4.3319	1.65108	0.103803	-5.19482	0.545334	0.714325	2.05823	5.78453	1.26577	1.79967	2.40819	0.248704	4.38363	-3.75311	0.913948	1.51638	-0.713828	1.5536		1.40618	0.592759
5C-Oct4GFP+-64	0.342467	4.08803	-0.291674	3.23096	-2.00995	6.79742	-6.58636	4.08464	6.08483	3.58156	-4.99188	1.64185	-2.38581	4.06418	-2.99608	2.87527	2.25278	3.11375		1.30273	1.2237
5C-Oct4GFP+-65	1.02807	4.34926	-2.61777	4.56335	-1.60289	7.16381	-5.28609	2.35883	4.62392	3.34517	-4.05968	2.04702	-2.17436	4.79776	-3.22359	2.85674	1.04416	3.89258		1.26054	1.32005
5C-Oct4GFP+-66	1.93214	0.989953	4.60525	2.03419	1.0207	-2.78047	4.16624	1.46233	1.546	-1.56792	-0.395958	0.880544	5.03349	-0.35185	2.47143	1.02475	1.14526	1.5172		1.18295	1.6744
5C-Oct4GFP+-67	-0.851358	3.34191	-2.1415	3.7179	-2.90038	5.16004	-4.3613	3.76119	7.15179	4.23849	-5.08246	1.00638	-3.00454	4.43404	-1.74234	1.29129	0.873488	1.69793		1.09403	0.650893
5C-Oct4GFP+-68	8.1367	1.16823	7.02309	2.27741	3.25435	3.24927	5.54557	-12.6378	-6.96726	-6.62625	5.88873	-1.64008	7.54819	-4.52646	5.3381	-0.794337	-2.53872	-0.082236		0.937455	0.472066
5C-Oct4GFP+-69	-0.717893	5.14695	-2.01403	2.9245	-2.31755	5.57327	-5.59475	2.24741	4.92496	2.2363	-3.65731	0.845154	-2.35151	4.00207	-2.53722	3.8683	0.668415	2.75578		0.795624	1.03586
5C-Oct4GFP+-70	-1.35345	4.2634	-1.43618	4.65905	-1.98873	6.79486	-6.63936	1.82877	4.67118	3.6778	-6.13647	0.139222	-2.76047	3.48103	-1.90687	2.88411	0.352104	2.19574		0.758262	0.626409
5C-Oct4GFP+-71	3.17803	0.116133	2.23384	2.85128	-0.0899593	-0.745705	4.14303	-3.45238	0.330138	-4.35466	3.67694	-2.36058	6.34432	1.16013	2.65219	0.534391	2.69492	-0.653513		0.716971	1.48169
5C-Oct4GFP+-72	4.90054	0.946654	4.61509	-0.85805	2.23195	-0.790804	3.24435	-11.4212	-2.40588	1.46776	4.84881	8.41225	5.45938	-7.91449	3.81909	-9.14445	8.96021	3.74603		0.61629	1.90543
5C-Oct4GFP+-73	-1.74115	4.7454	-2.0071	3.07807	-3.15025	5.50841	-6.15738	2.69368	6.25412	2.95511	-5.62356	-0.366421	-2.85563	3.61635	-4.05595	2.94648	1.04402	1.37222		0.595941	0.243011
5C-Oct4GFP+-74	-0.445586	4.1908	-2.68931	2.07837	-3.08362	5.14843	-5.74774	4.06424	5.09295	2.08128	-5.8134	-0.559673	-1.53582	2.87166	-3.36173	2.62128	-1.03817	3.42503		0.44331	0.346083
5C-Oct4GFP+-75	-0.290772	4.40883	-0.922005	0.973632	-4.34801	5.61064	-5.71614	1.57695	4.6058	3.82936	-5.14041	0.635556	-1.10253	2.60822	-4.35314	1.94063	-2.80064	0.0417141		0.417079	-0.432885
5C-Oct4GFP+-76	-0.0845087	1.07223	-2.03414	3.91627	-3.14263	6.18833	-5.22447	1.42802	5.69458	3.31856	-6.95835	0.371675	-3.2689	3.42636	-3.53316	1.50274	0.817639	1.93152		0.379444	0.178266
5C-Oct4GFP+-77	-8.5876	-4.57997	-5.008	-0.682302	2.27086	4.95609	2.5723	1.93979	5.57016	1.85821	3.51866	4.48278	-0.0325398	-0.601739	1.93078	4.31443	4.20442	1.74683		0.348019	2.29214
5C-Oct4GFP+-78	-14.0681	3.39317	3.83323	3.88178	-0.969244	-5.25786	3.66273	6.30709	-7.39747	4.35409	5.39627	-10.6529	2.69536	-6.83069	-2.16499	-2.13019	-8.80856	-8.97058		0.285061	-5.26608
5C-Oct4GFP+-79	1.87571	-2.2507	4.32433	-2.84628	2.18328	-0.309036	3.67907	-2.28637	-0.557914	-2.92003	-0.0516977	4.05728	5.40841	1.61955	1.01067	1.41564	-0.727725	0.80606		0.0763974	1.94141
5C-Oct4GFP+-80	2.1358	-1.71023	1.70679	0.824596	-0.0336134	0.432915	-1.02883	-4.13541	-2.0901	2.17599	0.899763	0.899672	3.5032	-5.37616	0.897532	4.14877	-0.119858	-2.07669		-0.0747578	0.268067
5C-Oct4GFP+-81	-1.2775	2.65446	-2.2751	2.24572	-3.298	4.8785	-6.40668	2.4172	4.13574	0.323567	-4.74356	-0.0907281	-3.67197	2.40152	-4.10394	1.0319	-2.55472	2.65823		-0.122332	-0.618527
5C-Oct4GFP+-82	8.23105	-1.01396	9.45642	-11.8228	4.23485	-0.858863	5.90426	-8.77613	-8.6574	-5.81183	5.6894	5.37797	6.79487	2.88457	2.37638	1.20679	-8.65041	-3.77604		-0.311367	0.887734
5C-Oct4GFP+-83	-11.98	5.41569	5.11509	4.33584	5.90642	-7.958	-9.80813	11.8648	-3.44375	-7.84958	4.81665	-6.11124	6.05505	5.23042	3.97006	0.483469	4.05943	-8.15376		-0.325911	0.79049
5C-Oct4GFP+-84	-4.09826	-1.83154	1.01327	2.25406	-6.44054	1.19503	2.43615	-1.39281	1.1543	-3.71235	4.18024	-0.683048	-3.59145	3.13917	-0.603792	0.505938	1.1613	0.999277		-0.476586	0.132484
5C-Oct4GFP+-85	-10.5695	-0.745952	-6.09059	-1.60164	1.79737	3.21665	3.0669	0.58295	0.613778	0.834022	2.40854	5.24953	5.38747	2.79702	2.33103	4.42071	1.69356	1.66684		-0.589766	3.36374
5C-Oct4GFP+-86	6.82941	2.75591	4.1958	-12.0834	-2.42926	-5.16177	1.49184	-9.25103	-2.85645	4.15311	5.8204	-6.54611	4.92766	0.331485	1.96493	0.636031	-4.92411	11.7801		-0.594136	1.16714
5C-Oct4GFP+-87	-0.993445	-1.90627	-2.75622	1.91015	-4.59963	4.60839	-7.19137	1.48128	4.60179	1.79993	-4.86272	-0.850471	-3.6213	2.43959	-5.88765	1.69358	-2.73149	1.07879		-0.718919	-1.12556
5C-Oct4GFP+-88	-3.03107	2.44573	-2.71584	3.42316	-4.6082	5.13252	-8.01374	0.106602	4.4154	1.12913	-8.14197	-0.227566	-3.92842	3.31575	-2.6223	1.77582	-1.22267	0.784458		-0.896209	-0.303562
5C-Oct4GFP+-89	8.68259	-1.53272	3.55485	-1.75437	0.332013	-5.06931	4.46727	-13.8054	-11.2583	1.37506	4.15101	0.535709	5.3853	1.79749	2.5522	1.2808	-3.70069	-7.43862		-0.987027	0.0588856
5C-Oct4GFP+-90	5.78945	-9.05603	1.62672	-1.03549	-0.535847	0.552867	2.64186	-6.02168	-7.88772	1.00623	1.834	-0.712123	3.46267	-5.93013	-1.80403	2.93796	-3.90128	-3.54049		-1.00778	-1.35535
5C-Oct4GFP+-91	3.18788	-0.17692	1.2898	-7.46639	0.636391	-0.130718	1.98719	-11.5997	-2.80811	1.61135	2.12355	5.39059	4.33662	-5.67143	0.463998	-11.4686	-3.39357	0.462894		-1.03143	-1.41136
5C-Oct4GFP+-92	8.15616	-11.6445	2.89312	-1.31046	0.74585	0.55908	3.32143	-13.5458	-6.74122	1.81739	4.33275	-9.53206	5.23383	-0.75691	1.71518	3.8529	-6.75354	-5.32578		-1.03784	-1.65234
5C-Oct4GFP+-93	9.92419	0.861654	3.92157	4.4371	1.83657	-9.958	1.71737	-11.5236	-5.37656	-12.4461	4.89489	-3.80004	7.56979	-3.20591	5.16082	-10.6471	-1.08359	-5.83669		-1.06463	-1.69182
5C-Oct4GFP+-94	5.20395	-1.958	3.06957	-3.0821	1.64666	-0.837921	2.15651	-9.77562	-6.37264	-6.48316	4.00641	3.1614	4.59035	5.32027	3.6209	-10.7649	5.88785	-0.033653		-1.12967	1.68318
5C-Oct4GFP+-95	-2.48686	2.01639	-2.90547	1.3996	-5.76468	3.96166	-8.41811	1.39203	3.4859	2.5191	-9.65189	-1.4113	-2.71968	0.965304	-4.28094	-0.247813	-1.46837	1.16954		-1.31385	-1.1419
5C-Oct4GFP+-96	8.12383	6.45967	2.30533	-12.9739	5.85334	-9.76776	8.34402	-10.1056	-9.80849	-10.3053	4.54758	-6.31223	6.94576	0.198102	6.39972	-10.4569	7.79233	-3.44393		-1.57521	0.160413
5C-Oct4GFP+-97	-13.6043	-0.111822	3.0659	4.2343	2.10953	-8.31099	2.41743	-10.8988	-8.35172	3.87544	6.10287	-10.1891	-13.0975	-6.36686	-0.131796	-2.71426	-8.34473	-8.50675		-1.7702	-7.05013
5C-Oct4GFP+-98	-8.67363	-9.1451	0.637159	-11.4332	3.27634	4.71204	5.34161	-8.8212	0.7746	-0.72824	3.7372	-0.46578	8.07034	-8.37672	5.58369	5.0754	8.526	-4.6784		-1.84749	1.96208
5C-Oct4GFP+-99	9.19418	1.2921	5.80656	-11.2167	1.51597	-9.68814	4.03069	-12.276	-3.67135	-9.31887	3.22334	3.0445	6.02538	-7.744	4.82025	1.77476	2.34839	-5.10281		-1.91893	0.738069
5C-Oct4GFP+-100	-2.92736	-0.66064	-4.56437	-0.840227	-1.88307	2.36593	-6.64971	-0.22191	2.3252	-2.54146	-6.55189	0.487849	4.08476	4.31007	-5.9059	1.67684	2.3322	2.17017		-2.01359	1.308
5C-Oct4GFP+-101	-9.20744	-5.84818	-1.42276	-4.0108	1.60071	1.22034	2.41262	-4.68479	0.834609	-1.77489	-1.52723	1.73865	5.98681	-1.135	0.427604	2.05868	-0.750216	0.272336		-2.03707	1.22841
5C-Oct4GFP+-102	7.69423	-2.44254	1.67531	-5.94643	2.33584	-1.71595	2.98813	-11.4527	-11.2567	-8.48987	2.84725	-4.08556	4.43742	-9.27181	0.68527	-1.68966	-0.199312	-1.84007		-2.16032	-1.7091
5C-Oct4GFP+-103	-15.5204	-5.50236	2.81342	1.04977	-0.484096	-4.67044	7.05568	-0.0649368	5.25687	-15.1345	1.24831	-8.85518	7.78814	1.86199	2.13831	2.26566	10.0357	6.3631		-2.17752	3.08539
5C-Oct4GFP+-104	-2.2904	-6.7471	1.07813	-8.0832	-0.531506	-1.31364	3.5757	-6.08228	-3.73695	-3.65952	1.60064	-1.67472	5.22571	-5.47232	-0.774224	-2.41453	-2.71915	-3.91245		-2.38092	-1.67738
5C-Oct4GFP+-105	-15.2704	2.46152	3.53693	0.491972	-1.33668	-8.1502	3.50723	0.990398	-3.88221	-14.8845	4.58058	-0.78415	5.89545	-3.50525	1.37593	-8.76897	12.7471	-1.57291		-2.5414	0.769604
5C-Oct4GFP+-106	9.04155	-13.1009	5.57046	-13.2805	-10.388	-10.0744	3.24026	-12.6622	-1.79623	7.28316	6.51531	-4.74449	4.70163	-8.13022	2.37892	1.6741	6.6643	-10.2701		-2.69559	-1.1037
5C-Oct4GFP+-107	-13.0233	-10.7647	4.03564	-12.8298	-0.0635988	0.0478026	4.66233	-3.03532	-5.99952	4.60271	2.04298	7.08727	7.0899	0.043654	2.12254	-10.3127	-6.7916	-9.81937		-2.7568	-1.51148
5C-Oct4GFP+-108	4.81213	-2.57993	2.09181	2.77789	1.23529	-11.458	2.5401	-11.1434	-8.83237	-11.4124	1.58395	-5.27583	2.02118	-0.0808969	1.46251	-12.1471	4.24906	-11.6538		-2.76227	-3.06069
5C-Oct4GFP+-109	4.38649	-9.12825	7.72141	-8.94462	0.106533	-10.3517	1.85317	-4.32677	7.11681	0.427682	-19.2695	-7.04605	7.36184	-7.60343	-1.13455	2.70465	-7.87156	-5.51661		-2.76443	-2.72939
5C-Oct4GFP+-110	-15.6646	-3.78283	-1.23082	-4.28204	-1.17017	1.49627	2.37077	-10.1797	0.228988	0.110636	0.354371	1.29356	6.18404	-2.63695	0.00507918	2.57357	1.34376	-0.116669		-2.88628	1.2352
5C-Oct4GFP+-111	7.44235	-12.9846	8.11509	-13.1642	2.58669	-2.0871	4.02618	-9.04293	-9.99873	-14.8654	5.82113	-4.6505	7.75551	-6.33669	0.30909	1.90203	4.02836	-10.1538		-3.10468	-1.02085
5C-Oct4GFP+-112	8.2646	-13.2732	7.3506	-13.4528	3.23278	-10.2466	-3.30783	-10.5028	-10.2874	3.98532	3.71756	-3.78056	6.23048	-4.09332	3.96744	-10.9357	6.66986	1.19156		-3.13816	-0.10718
5C-Oct4GFP+-113	2.64885	-3.19382	-0.185147	-11.0065	-1.8658	-2.78604	4.1322	-12.4952	-5.42852	-9.80803	-0.462282	-4.10939	3.47083	-7.96323	-13.2166	1.59371	-5.32625	2.83401		-3.6773	-3.24528
5C-Oct4GFP+-114	7.45428	-5.70004	4.66929	-10.8506	-0.468394	-7.64444	-0.615557	-10.2323	-7.68517	-12.5518	1.76993	-9.52252	2.75301	-5.7003	2.14678	-3.58519	-7.67817	-7.84019		-3.80498	-4.2038
5C-Oct4GFP+-115	-11.0618	-8.23883	-4.98664	-8.97463	7.18726	-5.76848	-1.83533	-5.09616	-5.80921	-7.99634	4.87885	2.60346	-3.55496	3.17566	10.7052	0.54243	1.19779	5.90387		-4.33648	2.93907
5C-Oct4GFP+-116	3.26421	-12.2829	0.799174	0.0482926	-4.5498	-9.25634	1.68412	-11.8442	-9.29707	-14.1637	0.277128	-11.1344	3.11386	-7.3122	0.725323	-9.94543	-9.29007	-9.45209		-5.02919	-6.185
5C-Oct4GFP+-117	3.48625	-5.23824	0.384938	-13.6468	-5.47795	-10.4406	-2.74308	-13.0285	-10.4813	0.992307	0.374373	-12.3187	4.60807	-8.49647	-2.06949	-3.42509	-10.4743	-10.6364		-5.07442	-6.11606
5C-Oct4GFP+-118	6.26852	-11.1247	-1.63178	-11.3043	0.339432	-8.09817	-17.1138	-10.686	-8.1389	2.96804	0.928964	-9.97625	3.46046	-6.15403	1.2303	-8.78727	-8.13191	-8.29393		-5.23571	-5.23609
5C-Oct4GFP+-119	-16.7513	-14.4846	2.08544	-10.2949	0.633299	-6.61658	2.42023	-8.18561	-2.91072	-16.3654	1.99766	1.6101	3.33431	1.26021	-0.209193	-12.1471	1.40939	-2.49771		-6.22476	-1.03428
5C-Oct4GFP+-120	2.5969	-8.86106	-0.23675	-10.7569	-3.82756	-8.22831	0.614252	-12.381	-9.83385	-4.14452	-18.7109	-7.00625	6.16987	-7.84898	-9.94058	-0.403631	-7.17959	-4.91536		-6.70634	-4.44636
R1 ESCs-primed-1	-15.1854	-10.2237	1.81852	-13.0982	-0.0200831	-3.27026	1.12348	-7.99316	-6.54734	-7.39909	-15.705	-4.09491	3.69565	-7.94793	-4.06869	-10.5812	-9.9258	-5.0083		-6.95456	-5.41874
R1 ESCs-primed-2	-5.20734	1.72885	3.97189	-5.22591	2.39662	3.52377	-0.188554	1.68759	8.41828	-2.75194	2.9984	7.60714	6.0859	10.0736	7.48195	-4.02775	10.2908	5.56261		1.03197	6.15347
R1 ESCs-primed-3	-10.2173	-7.12175	-3.08325	-4.02366	3.17031	1.57293	2.09716	0.0850619	8.55985	-3.54777	3.23424	14.3909	6.89759	8.06591	9.46923	5.86913	10.6217	7.28087		-0.843104	8.94219
R1 ESCs-primed-4	-4.88558	1.23888	-0.599932	-4.32496	-1.99021	2.47138	-4.16204	1.46589	4.82553	-1.52826	-3.94057	5.51056	4.06938	8.98352	4.37291	1.31022	6.98431	5.41718		-1.03908	5.23544
R1 ESCs-primed-5	-1.13797	2.60221	-4.08376	0.278132	-7.10494	1.32289	-9.46877	-0.73303	0.900002	1.25097	-8.97728	4.74724	4.28609	10.1484	1.77877	7.26614	4.67351	7.01137		-2.2865	5.70164
R1 ESCs-primed-6	-7.21439	-5.60316	-7.19747	6.60527	-1.74776	0.00647023	-3.16194	0.490129	-1.6858	-4.40918	-2.04789	9.83621	4.33477	6.86611	5.11506	1.16194	10.1639	6.59166		-2.36052	6.29567
R1 ESCs-primed-7	-6.83057	-5.2353	-5.45653	-3.17769	-0.120508	-0.370351	-1.81794	-0.480657	0.970939	-4.52525	-1.44855	6.91279	5.38685	9.08547	6.77985	3.15383	7.12168	7.60576		-2.59022	6.57803
R1 ESCs-primed-8	-8.3555	-3.07085	-6.28589	-4.31631	0.22955	0.705409	-2.67437	-1.62035	2.00318	-5.18572	-0.741684	9.68199	3.98782	12.5643	6.51543	6.66785	7.18802	6.82367		-2.66478	7.63272
R1 ESCs-primed-9	-11.0567	-6.15809	-1.91052	-9.09796	3.74869	-0.516069	-2.23641	-1.47924	4.88346	-6.27584	-0.803607	7.0185	9.94396	5.03956	6.60057	-8.31286	5.338	4.16087		-2.8093	4.25551
R1 ESCs-primed-10	-11.3168	-7.69888	-5.41403	-7.05811	2.02541	-4.5426	0.227462	5.99884	0.62398	-6.14605	2.29842	6.93579	10.2726	-3.06295	8.00627	-5.69618	3.08775	7.71653		-2.8184	3.89426
R1 ESCs-primed-11	-5.41949	-3.37694	-6.35995	-5.78908	0.658934	-1.85856	-0.737589	-2.24381	-3.3863	-2.80823	0.0550015	5.65434	9.35524	4.90477	7.15139	8.02606	8.0419	6.36725		-2.84236	7.07157
R1 ESCs-primed-12	-12.8527	-10.0709	-6.30194	-6.53355	0.750107	-1.73287	2.06741	4.62955	0.186002	-1.6101	-0.217505	4.68998	1.03026	5.42988	6.59587	-6.98061	5.42191	9.34277		-2.88059	3.64715
R1 ESCs-primed-13	-2.94914	-0.503548	-6.45201	-0.235315	-5.74052	0.39715	-10.383	1.03507	2.53225	-0.653011	-9.82805	5.4651	3.08948	6.3703	1.75672	6.264	5.51134	6.77101		-2.98001	5.03256
R1 ESCs-primed-14	-7.68398	-3.64283	-5.51106	-3.73969	-2.24726	-1.42809	-5.34722	2.99433	1.25783	-3.36475	-4.37996	5.94827	5.91941	2.50159	4.43162	0.149781	4.21007	6.9593		-3.00843	4.30286
R1 ESCs-primed-15	-3.75582	-2.6016	-6.84828	-3.36088	-2.97898	-0.120574	-5.22196	-1.81387	-0.73031	-1.66723	-4.85161	4.29494	6.33812	4.98291	3.81785	7.50081	6.32144	6.66022		-3.08647	5.70233
R1 ESCs-primed-16	-4.56382	0.748912	-5.17175	-3.42401	-6.37704	1.41899	-8.13553	1.24418	1.23278	-0.304584	-10.8795	3.41397	2.05287	7.8934	1.26387	6.64819	3.67782	5.27175		-3.11013	4.31741
R1 ESCs-primed-17	-4.05112	0.413212	-5.60809	-0.421273	-6.51993	1.68642	-10.9219	-0.0101784	1.89167	-0.583445	-11.0583	4.96075	1.56623	8.06613	0.856969	5.99575	5.33239	6.20207		-3.19845	4.71147
R1 ESCs-primed-18	-2.09215	-1.82626	-7.33661	-0.932691	-6.6169	1.61741	-9.70632	-1.38394	1.92568	-0.526226	-9.75823	2.93554	3.32101	5.06106	0.484304	6.97556	4.60098	6.9532		-3.33057	4.33309
R1 ESCs-primed-19	-14.8666	-1.24634	-6.02561	-6.92104	1.71836	-1.16378	-0.0529199	-0.231233	-3.25442	-4.57656	-0.402797	6.65304	5.10678	1.54379	9.08863	-6.82016	6.21147	5.64494		-3.36572	3.91836
R1 ESCs-primed-20	-4.698	-0.29819	-7.36784	-1.24656	-5.80923	1.47445	-9.80122	-1.15188	0.171455	-0.817567	-9.49112	3.44321	0.940356	6.94322	0.362526	7.82731	4.56905	4.93525		-3.5487	4.14585
R1 ESCs-primed-21	-4.57423	-1.70199	-7.47168	-0.302108	-6.61533	1.20943	-6.19474	-0.758109	0.52951	-2.79116	-10.5657	5.38063	-0.0556803	7.82906	0.666657	6.60438	2.7529	6.59188		-3.56692	4.25283
R1 ESCs-primed-22	-9.07601	-6.50495	-7.40931	-4.76042	-2.76306	-0.066271	-2.64767	7.14719	-7.38367	-1.62342	-6.71954	4.70981	1.38582	6.57478	3.36359	-0.0385635	4.71148	6.64743		-3.80065	3.90776
R1 ESCs-primed-23	-4.29468	-1.29339	-7.8842	-0.79244	-6.21726	1.6103	-10.2881	-2.25493	-0.0371084	-0.532919	-10.4202	3.85938	0.730592	5.25934	-0.471726	6.16024	1.13184	5.876		-3.855	3.22081
R1 ESCs-primed-24	-3.41076	-2.67785	-5.94082	-1.2185	-6.76505	2.95461	-9.83903	-2.89601	0.725506	-3.61973	-11.2673	4.95138	-1.21326	4.09869	0.22574	6.43046	2.60317	4.98257		-3.99591	3.15411
R1 ESCs-primed-25	-4.52832	-0.372081	-9.47102	-2.14291	-6.43175	0.764352	-8.73318	-1.94684	0.100645	-1.20308	-12.2348	3.93894	0.92354	5.2946	0.391902	6.60996	4.22522	3.6621		-4.19991	3.57804
R1 ESCs-primed-26	-7.79504	-4.30545	-7.22883	-5.55877	0.377752	-2.50206	-5.28425	-3.5215	-2.85428	-4.59971	-3.67798	3.2712	-1.31571	4.23513	5.54858	3.5762	2.7115	4.78298		-4.26819	3.25855
R1 ESCs-primed-27	-7.78692	-7.38734	-6.74946	-7.94453	-1.08569	-1.2404	-2.5444	-1.27983	-3.45143	-5.98003	-1.62942	6.41837	8.66247	4.36304	5.67394	-0.538929	9.52631	6.02413		-4.27995	5.73276
R1 ESCs-primed-28	-5.29935	-2.93901	-8.51667	-2.9873	-6.27622	1.60033	-7.36275	9.66482	-14.9533	-1.63674	-13.2216	4.72963	1.74138	7.71968	0.131297	6.90348	4.00105	3.95208		-4.72071	4.16837
R1 ESCs-primed-29	-6.17978	0.798242	-8.41096	-3.78302	-8.72429	-0.47018	-10.5883	-2.65917	-0.524152	-2.35241	-11.8529	3.02924	1.83163	7.20954	1.37894	7.5347	4.33047	4.99403		-4.97699	4.32979
R1 ESCs-primed-30	-9.6641	-5.97652	-6.14356	-4.43926	-4.24438	-2.27538	-6.07564	-3.49135	-3.5141	-3.19448	-5.75079	2.84603	0.705659	1.95965	2.7135	6.13852	2.87957	4.41899		-4.97905	3.09456
R1 ESCs-primed-31	-6.81276	-0.48788	-7.82921	-2.70911	-7.09596	1.76584	-13.2905	-2.82969	-1.57013	-4.58799	-11.3803	2.21999	0.565141	5.88187	0.188938	6.1552	2.89705	6.16055		-5.16615	3.43839
R1 ESCs-primed-32	-2.75156	-2.49743	-8.60567	-4.08402	-5.00051	-3.1599	-6.32152	-0.132381	-7.64745	-11.7411	-6.41153	7.44235	2.49734	5.36998	0.244004	-1.43419	-0.217961	2.98276		-5.30483	2.41204
R1 ESCs-primed-33	-13.0709	-9.0439	-6.14552	-10.689	1.31896	-2.94946	-2.80727	-1.00307	-4.94651	-8.35899	-1.96716	3.68302	-1.7582	7.83665	5.56566	-8.99223	5.44258	2.74264		-5.42389	2.0743
R1 ESCs-primed-34	-9.32688	-5.1357	-6.90985	-6.48129	-3.93112	-2.24285	-7.71585	-3.2814	-3.48702	-5.32073	-7.39915	2.61528	-0.47234	6.67212	2.90134	-2.1076	4.20102	4.46916		-5.56653	2.61128
R1 ESCs-primed-35	-5.58291	-1.22751	-7.67419	-2.27356	-9.18119	-1.53623	-12.6244	-5.55973	-2.02753	-2.28247	-12.8311	1.54753	0.81352	5.50759	0.237014	4.77702	2.95946	6.19568		-5.70917	3.14826
R1 ESCs-primed-36	-5.93529	-4.20212	-10.2526	-2.87023	-10.4095	-0.786085	-14.2283	-5.92935	-2.13089	-0.641283	-11.2489	3.81694	-1.67891	4.85769	0.310365	4.44439	1.52724	3.86016		-6.23951	2.44827
R1 ESCs-primed-37	-5.86805	-3.74359	-7.81747	-3.45275	-9.6833	-1.66273	-11.1763	-5.77662	-1.65552	-3.8517	-14.7013	1.14441	-0.0173307	3.67913	-1.24093	4.30169	2.11561	5.24459		-6.30812	2.17531
R1 ESCs-primed-38	-11.4997	-7.69539	-8.97303	-10.3716	-3.17003	-2.56319	-4.92498	-4.11602	-6.41783	-6.44645	-4.79327	3.66973	3.36872	7.39302	3.25988	5.01728	5.27269	6.13827		-6.45195	4.87423
R1 ESCs-primed-39	-0.928881	-3.29288	-9.73967	-7.86594	-3.38568	-7.52923	-6.44829	0.493347	-15.8244	-20.6911	-2.25735	9.50407	5.05036	2.91091	-0.17865	-9.47277	-3.18882	-0.626359		-7.04273	0.571249
R1 ESCs-primed-40	-11.44	-7.10061	-9.11516	-8.25216	-3.32819	-3.54137	-5.96668	-7.17071	-6.07299	-10.0989	-9.09284	1.7378	-4.66725	0.338467	2.03694	-1.0313	-1.07995	2.74993		-7.37997	0.0120921
R1 ESCs-primed-41	-11.0695	-7.7362	-14.4712	-8.30018	-2.64757	-4.37249	-6.08785	-7.23793	-5.67222	-8.9363	-5.65629	-0.625369	-2.80116	1.86986	1.75327	0.995289	-0.306163	0.294916		-7.47161	0.168664
R1 ESCs-primed-42	-18.1902	-14.5552	-8.20337	-9.15665	-1.38382	-5.87365	-2.6825	-6.24967	-7.9282	-7.63992	-2.5243	0.944809	-2.87477	-6.22906	3.64822	5.0109	1.08563	1.82661		-7.6716	0.487476
R1 ESCs-primed-43	-11.1633	-8.52932	-9.04856	-8.36864	-3.24595	-3.68681	-6.54631	-8.0803	-6.40826	-7.11031	-13.0432	-0.0731981	-3.91075	1.68762	-3.90168	-0.133766	-2.32028	1.61235		-7.74827	-1.00567
R1 ESCs-primed-44	-11.5095	-10.0097	-9.31214	-9.36983	-3.93317	-5.6802	-5.76782	-9.33708	-6.81512	-10.143	-7.28414	0.16547	-6.65737	-0.63609	-3.55901	6.52233	-2.37279	7.56842		-8.10561	0.147281
R1 ESCs-primed-45	-17.4409	-15.1742	-21.5745	-15.3538	0.514087	-10.2194	-2.37447	-13.324	-11.5159	-17.055	-1.82146	-4.69395	-6.54267	-3.2035	3.14402	-5.83673	-5.18137	-4.34542		-11.3945	-3.80852
R1 ESCs-primed-46	-18.032	-15.7652	-10.2129	-15.9448	-0.274643	-8.98393	-2.80454	-13.9057	-12.7794	-13.6877	-15.6661	-4.00577	-8.55209	-1.88409	-7.33163	-6.42777	-5.77241	-2.6513		-11.6415	-5.23215
R1 ESCs-primed-47	-19.9308	-13.6977	-11.7783	-16.269	-0.915864	-7.4799	-1.55041	-15.3765	-14.6782	-19.5449	-8.35764	-1.98949	-12.424	-5.69337	2.31716	-8.3266	-7.67124	-1.27115		-11.7799	-5.00838
R1 ESCs-primed-48	-19.6083	-17.3416	-12.6835	-17.5212	-1.10129	-14.315	-1.69662	-15.7782	-14.3557	-16.6662	-3.30094	-4.62044	-12.1015	-5.37087	-7.34375	6.61421	-7.34874	10.1543		-12.2153	-2.85955
Average of R1 ESCs	2.29363	3.29724	0.680038	4.73022	0.770288	0.998617	0.301719	5.03611	2.46061	4.00121	0.038224	-5.97028	-8.81861	-4.92088	-6.77458	-3.48192	-5.60963	-4.89526
Average of 5C-Oct4GFP+	2.47514	0.693959	2.61796	0.352132	0.92668	0.250868	2.0716	-0.963601	0.161732	0.564246	2.59324	0.874585	3.0365	0.309649	1.79704	0.710653	1.08254	-0.0694657
Average of R1 ESCs-primed	-8.48147	-5.03214	-7.22495	-5.61055	-3.08699	-1.70912	-5.48072	-2.62711	-2.88577	-5.41183	-6.52131	3.78381	1.22737	4.14676	2.28197	1.70528	2.88244	4.65226
R1 ESCs vs 5C-Oct4GFP+	-0.181504	2.60328	-1.93793	4.37809	-0.156392	0.747748	-1.76988	5.99972	2.29888	3.43697	-2.55501	-6.84486	-11.8551	-5.23053	-8.57162	-4.19257	-6.69217	-4.82579
R1 ESCs-primed vs 5C-Oct4GFP+	-10.9566	-5.7261	-9.84291	-5.96269	-4.01367	-1.95999	-7.55233	-1.66351	-3.0475	-5.97607	-9.11455	2.90923	-1.80913	3.83711	0.48493	0.994631	1.7999	4.72172
