# Supplementary material for: Metabolic switch and epithelial–mesenchymal transition cooperate to regulate pluripotency
Source: EMBO J. 2020 Feb 24;39(8):e102961. doi: 10.15252/embj.2019102961 (PMC7156961; doi:10.15252/embj.2019102961)
Supplement: Supplementary file 6 — Dataset EV4 [file EMBJ-39-e102961-s006.xlsx]

## Sheet: Dataset EV4
Dataset EV4
List of different kinds of markers used in the current manuscript
Epithelial markers and mesenchymal markers were selected based on a previous report (Liang et al, 2016). Glycolysis and OXPHOS markers were selected based genes on two pathways listed Kyoto Encyclopedia of Genes and Genomes (KEGG00910 oxidative phosphorylation and KEGG00010 glycolysis/gluconeogensis). Markers for naïve, primed and 5C state were selected based on the current RNA-Seq. The marker of…

## Sheet: Markers used
name	entrez	ensg	tss_loc	strand	EMGO Markers	Pluripotency
H19		ENSMUSG00000000031	chr7:142578143-142578143	-1		primed
Klf6	23849	ENSMUSG00000000078	chr13:5861489-5861489	1		5C
Cox5a	12858	ENSMUSG00000000088	chr9:57521232-57521232	1	Oxidative Phosphorylation
Tbx2	21385	ENSMUSG00000000093	chr11:85832551-85832551	1		primed
Tbx4	21387	ENSMUSG00000000094	chr11:85886422-85886422	1		5C
Zfy2		ENSMUSG00000000103	chrY:2150346-2150346	-1		Naïve
Ngfr	18053	ENSMUSG00000000120	chr11:95587735-95587735	-1		Naïve
Wnt3	22415	ENSMUSG00000000125	chr11:103774150-103774150	1		primed
Wnt9a	216795	ENSMUSG00000000126	chr11:59306928-59306928	1		primed
Axin2	12006	ENSMUSG00000000142	chr11:108920349-108920349	1		Naïve
Dlat	235339	ENSMUSG00000000168	chr9:50659780-50659780	-1	Glycolysis
Sdhd	66925	ENSMUSG00000000171	chr9:50603849-50603849	-1	Oxidative Phosphorylation
Ccnd2	12444	ENSMUSG00000000184	chr6:127151048-127151048	-1		primed
Btbd17	72014	ENSMUSG00000000202	chr11:114795873-114795873	-1		primed
Clec2g	70809	ENSMUSG00000000248	chr6:128934381-128934381	1		5C
Mid2	23947	ENSMUSG00000000266	chrX:140664956-140664956	1		primed
Tpd52l1	21987	ENSMUSG00000000296	chr10:31445921-31445921	-1	Epithelial
Cdh1	12550	ENSMUSG00000000303	chr8:106603351-106603351	1	Epithelial
Bcl6b	12029	ENSMUSG00000000317	chr11:70229739-70229739	-1		primed
Alox12	11684	ENSMUSG00000000320	chr11:70255353-70255353	-1		Naïve
Rnf17	30054	ENSMUSG00000000365	chr14:56402697-56402697	1		Naïve
Tmprss2	50528	ENSMUSG00000000385	chr16:97611195-97611195	-1		primed
Fap	14089	ENSMUSG00000000392	chr2:62574075-62574075	-1		primed
Ndufa9	66108	ENSMUSG00000000399	chr6:126849144-126849144	-1	Oxidative Phosphorylation
Egfl6	54156	ENSMUSG00000000402	chrX:166585720-166585720	-1		5C
Cttnbp2		ENSMUSG00000000416	chr6:18428231-18428231	-1		Naïve
Pparg	19016	ENSMUSG00000000440	chr6:115361221-115361221	1		primed
2017-09-01	54204	ENSMUSG00000000486	chr7:127215125-127215125	-1		5C
Acvrl1		ENSMUSG00000000530	chr15:101128522-101128522	1		5C
Grasp	56149	ENSMUSG00000000531	chr15:101224207-101224207	1		Naïve
Gpa33	59290	ENSMUSG00000000544	chr1:166130238-166130238	1		5C
Atp5f1	11950	ENSMUSG00000000563	chr3:105960099-105960099	-1	Oxidative Phosphorylation
Sox9	20682	ENSMUSG00000000567	chr11:112782224-112782224	1		primed
Grm6		ENSMUSG00000000617	chr11:50850685-50850685	1		primed
Sema4f	20355	ENSMUSG00000000627	chr6:82939769-82939769	-1		Naïve
Hk2	15277	ENSMUSG00000000628	chr6:82774454-82774454	-1	Glycolysis
Myo18a	360013	ENSMUSG00000000631	chr11:77763246-77763246	1		5C
Sez6	20370	ENSMUSG00000000632	chr11:77930800-77930800	1		5C
Loxl3	16950	ENSMUSG00000000693	chr6:83034173-83034173	1		primed
Dnmt3l		ENSMUSG00000000730	chr10:78041947-78041947	1		5C
Icosl	50723	ENSMUSG00000000732	chr10:78069360-78069360	1		5C
Serpinf1	20317	ENSMUSG00000000753	chr11:75422701-75422701	-1		primed
Slc5a5	114479	ENSMUSG00000000792	chr8:70892757-70892757	-1		primed
Car4	12351	ENSMUSG00000000805	chr11:84957786-84957786	1		5C
Bcl11a	14025	ENSMUSG00000000861	chr11:24080670-24080670	1		primed
Hip1r	29816	ENSMUSG00000000915	chr5:123973628-123973628	1		5C
Mmp14	17387	ENSMUSG00000000957	chr14:54431604-54431604	1		primed
Slc7a7	20540	ENSMUSG00000000958	chr14:54409472-54409472	-1		primed
S100a4	20198	ENSMUSG00000001020	chr3:90603771-90603771	1		primed
N4bp3	212706	ENSMUSG00000001053	chr11:51650842-51650842	-1		5C
Kctd10	330171	ENSMUSG00000001098	chr5:114380515-114380515	-1		primed
Col6a1	12833	ENSMUSG00000001119	chr10:76726168-76726168	-1	Mesenchymal	primed
Lgals9	16859	ENSMUSG00000001123	chr11:78984946-78984946	-1		5C
Agpat3		ENSMUSG00000001211	chr10:78352442-78352442	-1		primed
Lsr	54135	ENSMUSG00000001247	chr7:30973464-30973464	-1	Epithelial	primed
Ckb	12709	ENSMUSG00000001270	chr12:111672338-111672338	-1		Naïve
Itgb7	16421	ENSMUSG00000001281	chr15:102231935-102231935	-1		5C
Acp5		ENSMUSG00000001348	chr9:22135746-22135746	-1		Naïve
Cnn1	12797	ENSMUSG00000001349	chr9:22099281-22099281	1		primed
Glmp	56700	ENSMUSG00000001418	chr3:88325023-88325023	1		Naïve
Tmem79		ENSMUSG00000001420	chr3:88334504-88334504	-1		5C
Tubb6	67951	ENSMUSG00000001473	chr18:67390717-67390717	1		primed
Irx2	16372	ENSMUSG00000001504	chr13:72628820-72628820	1		Naïve
Col1a1	12842	ENSMUSG00000001506	chr11:94936224-94936224	1	Mesenchymal	primed
Itga3	16400	ENSMUSG00000001507	chr11:95069198-95069198	-1		primed
Nrip2	60345	ENSMUSG00000001520	chr6:128399296-128399296	1		Naïve
Jup	16480	ENSMUSG00000001552	chr11:100372716-100372716	-1	Epithelial	5C
Fkbp10	14230	ENSMUSG00000001555	chr11:100415697-100415697	1		primed
Tnk1	83813	ENSMUSG00000001583	chr11:69858730-69858730	-1		5C
Csn3		ENSMUSG00000001622	chr5:87925579-87925579	1		primed
Hoxc13	15422	ENSMUSG00000001655	chr15:102921103-102921103	1		Naïve
Hoxc8	15426	ENSMUSG00000001657	chr15:102990607-102990607	1		primed
Hoxc6	15425	ENSMUSG00000001661	chr15:102998257-102998257	1		primed
Gstt1	14871	ENSMUSG00000001663	chr10:75798584-75798584	-1		5C
Gstt3	103140	ENSMUSG00000001665	chr10:75781414-75781414	-1		5C
Tcirg1		ENSMUSG00000001750	chr19:3903072-3903072	-1	Oxidative Phosphorylation
Naglu	27419	ENSMUSG00000001751	chr11:101070012-101070012	1		primed
Smo	319757	ENSMUSG00000001761	chr6:29735694-29735694	1		primed
Tspan33	232670	ENSMUSG00000001763	chr6:29694222-29694222	1		primed
Capns1	12336	ENSMUSG00000001794	chr7:30195164-30195164	-1		Naïve
Lrp3	435965	ENSMUSG00000001802	chr7:35202959-35202959	-1		primed
Hoxd13	15433	ENSMUSG00000001819	chr2:74668310-74668310	1		primed
Aif1l	108897	ENSMUSG00000001864	chr2:31950139-31950139	1		primed
Ltbp1	268977	ENSMUSG00000001870	chr17:75005568-75005568	1	Mesenchymal
Nfix	18032	ENSMUSG00000001911	chr8:84708218-84708218	-1		5C
Vwf	22371	ENSMUSG00000001930	chr6:125546774-125546774	1		5C
Grik3	14807	ENSMUSG00000001985	chr4:125490700-125490700	1		primed
Ltbp2	16997	ENSMUSG00000002020	chr12:84876532-84876532	-1	Mesenchymal	primed
Rapsn	19400	ENSMUSG00000002104	chr2:91035620-91035620	1		Naïve
Nr1h3		ENSMUSG00000002108	chr2:91195025-91195025	-1		primed
Mov10	17454	ENSMUSG00000002227	chr3:104818242-104818242	-1		5C
Ppm1j	71887	ENSMUSG00000002228	chr3:104781056-104781056	1		5C
Peg3	18616	ENSMUSG00000002265	chr7:6730421-6730421	-1		primed
Zim1	22776	ENSMUSG00000002266	chr7:6696450-6696450	-1		primed
Metrn	70083	ENSMUSG00000002274	chr17:25797045-25797045	-1		5C
Angptl4	57875	ENSMUSG00000002289	chr17:33781575-33781575	-1		Naïve
Rec8	56739	ENSMUSG00000002324	chr14:55618037-55618037	1		Naïve
Irf9	16391	ENSMUSG00000002325	chr14:55603571-55603571	1		Naïve
Ncan	13004	ENSMUSG00000002341	chr8:70120873-70120873	-1		primed
Slc25a42	73095	ENSMUSG00000002346	chr8:70212305-70212305	-1		Naïve
Ndufa11	69875	ENSMUSG00000002379	chr17:56717762-56717762	1	Oxidative Phosphorylation
Ndufb2		ENSMUSG00000002416	chr6:39592574-39592574	1	Oxidative Phosphorylation
Hltf	20585	ENSMUSG00000002428	chr3:20057811-20057811	1		5C
Rgs20		ENSMUSG00000002459	chr1:5019539-5019539	-1		5C
Tgfb1	21803	ENSMUSG00000002603	chr7:25687002-25687002	1		primed
Shh	20423	ENSMUSG00000002633	chr5:28467101-28467101	-1		primed
Dennd1c	70785	ENSMUSG00000002668	chr17:57078510-57078510	-1		5C
Prkd1	18760	ENSMUSG00000002688	chr12:50649223-50649223	-1		primed
Grin2d	14814	ENSMUSG00000002771	chr7:45867129-45867129	-1		primed
Ggct	110175	ENSMUSG00000002797	chr6:54992950-54992950	-1		primed
Nab1	17936	ENSMUSG00000002881	chr1:52500300-52500300	-1		primed
Cd97	26364	ENSMUSG00000002885	chr8:83741326-83741326	-1		Naïve
Lamb1	16777	ENSMUSG00000002900	chr12:31265234-31265234	1		primed
Cd36		ENSMUSG00000002944	chr5:17835896-17835896	-1		primed
Relb	19698	ENSMUSG00000002983	chr7:19629438-19629438	-1		Naïve
Apoe		ENSMUSG00000002985	chr7:19699166-19699166	-1		5C
Prkar2b		ENSMUSG00000002997	chr12:32061235-32061235	-1		primed
Klf4	16600	ENSMUSG00000003032	chr4:55532453-55532453	-1		5C
Elf3	13710	ENSMUSG00000003051	chr1:135258568-135258568	-1	Epithelial	Naïve
Atp5d	66043	ENSMUSG00000003072	chr10:80138632-80138632	1	Oxidative Phosphorylation
Slc2a3	20527	ENSMUSG00000003153	chr6:122742745-122742745	-1		Naïve
Eif2b5	224045	ENSMUSG00000003235	chr16:20498817-20498817	1		Naïve
Car11	12348	ENSMUSG00000003273	chr7:45699843-45699843	1		primed
Ap1m2	11768	ENSMUSG00000003309	chr9:21312333-21312333	-1		5C
Fkbp11	66120	ENSMUSG00000003355	chr15:98728198-98728198	-1		primed
St8sia6	241230	ENSMUSG00000003418	chr2:13794064-13794064	-1		Naïve
Fcgrt	14132	ENSMUSG00000003420	chr7:45103822-45103822	-1		Naïve
Dll3	13389	ENSMUSG00000003436	chr7:28302238-28302238	-1		primed
Phyhip	105653	ENSMUSG00000003469	chr14:70457476-70457476	1		5C
Crhr2	12922	ENSMUSG00000003476	chr6:55133014-55133014	-1		Naïve
Dusp3	72349	ENSMUSG00000003518	chr11:101983503-101983503	-1		primed
Ddr1	12305	ENSMUSG00000003534	chr17:35700610-35700610	-1		primed
Ier3	15937	ENSMUSG00000003541	chr17:35821684-35821684	1		5C
Fosb	14282	ENSMUSG00000003545	chr7:19310045-19310045	-1		5C
Cp	12870	ENSMUSG00000003617	chr3:19957054-19957054	1		primed
Calb2	12308	ENSMUSG00000003657	chr8:110168206-110168206	-1		Naïve
Man1a	17155	ENSMUSG00000003746	chr10:54075796-54075796	-1		primed
Dnase2a	13423	ENSMUSG00000003812	chr8:84908560-84908560	1		Naïve
Mmd	67468	ENSMUSG00000003948	chr11:90249476-90249476	1		primed
Brinp2	240843	ENSMUSG00000004031	chr1:158356229-158356229	-1		primed
Gstm5	14866	ENSMUSG00000004032	chr3:107895821-107895821	1		5C
Stat5a	20850	ENSMUSG00000004043	chr11:100859351-100859351	1		5C
Ptrf	19285	ENSMUSG00000004044	chr11:100970887-100970887	-1		5C
Col5a3	53867	ENSMUSG00000004098	chr9:20815067-20815067	-1		primed
Angptl2	26360	ENSMUSG00000004105	chr2:33216069-33216069	1		primed
Eno2	13807	ENSMUSG00000004267	chr6:124763612-124763612	-1	Glycolysis	primed
Atp6v1f	66144	ENSMUSG00000004285	chr6:29467718-29467718	1	Oxidative Phosphorylation
Clcn5	12728	ENSMUSG00000004317	chrX:7188714-7188714	-1		primed
Hif3a	53417	ENSMUSG00000004328	chr7:17062427-17062427	-1		primed
Spic	20728	ENSMUSG00000004359	chr10:88683023-88683023	-1		Naïve
Col26a1	140709	ENSMUSG00000004415	chr5:136883121-136883121	-1		primed
Arhgef40	268739	ENSMUSG00000004562	chr14:51984719-51984719	1		primed
Sgce	20392	ENSMUSG00000004631	chr6:4747204-4747204	-1		primed
Aqp1	11826	ENSMUSG00000004655	chr6:55336432-55336432	1		primed
Arid3b	56380	ENSMUSG00000004661	chr9:57836706-57836706	-1		primed
Cnn2	12798	ENSMUSG00000004665	chr10:79988584-79988584	1		primed
Abca13	268379	ENSMUSG00000004668	chr11:9191942-9191942	1		Naïve
Crabp2	12904	ENSMUSG00000004885	chr3:87948666-87948666	1		5C
Nes	18008	ENSMUSG00000004891	chr3:87971078-87971078	1		primed
Zp3	22788	ENSMUSG00000004948	chr5:135980099-135980099	1		Naïve
Ccdc130	67736	ENSMUSG00000004994	chr8:84270380-84270380	-1		Naïve
Prkacb	18749	ENSMUSG00000005034	chr3:146812960-146812960	-1		primed
Chd5	269610	ENSMUSG00000005045	chr4:152338887-152338887	1		5C
Sh2b2	23921	ENSMUSG00000005057	chr5:136244903-136244903	-1		primed
Cd44	12505	ENSMUSG00000005087	chr2:102901625-102901625	-1		primed
Slc2a9	117591	ENSMUSG00000005107	chr5:38480306-38480306	-1		Naïve
Wisp1	22402	ENSMUSG00000005124	chr15:66891320-66891320	1		primed
Ndrg1	17988	ENSMUSG00000005125	chr15:66969640-66969640	-1		5C
Dnah2	327954	ENSMUSG00000005237	chr11:69544556-69544556	-1		Naïve
Prlr	19116	ENSMUSG00000005268	chr15:10177238-10177238	1		5C
Cadm3	94332	ENSMUSG00000005338	chr1:173367695-173367695	-1		primed
Casp14	12365	ENSMUSG00000005355	chr10:78718293-78718293	-1		Naïve
Mlxipl	58805	ENSMUSG00000005373	chr5:135106891-135106891	1		Naïve
Nid1	18073	ENSMUSG00000005397	chr13:13437602-13437602	1		Naïve
Evx1	14028	ENSMUSG00000005503	chr6:52313498-52313498	1		primed
Ndufs3	68349	ENSMUSG00000005510	chr2:90898454-90898454	-1	Oxidative Phosphorylation
Trim28	21849	ENSMUSG00000005566	chr7:13024152-13024152	1		5C
Adcy9	11515	ENSMUSG00000005580	chr16:4419808-4419808	-1		Naïve
Kit	16590	ENSMUSG00000005672	chr5:75574916-75574916	1		Naïve
Nr1i3	12355	ENSMUSG00000005677	chr1:171213970-171213970	1		Naïve
Apoa2	11807	ENSMUSG00000005681	chr1:171225054-171225054	1		Naïve
Ampd3		ENSMUSG00000005686	chr7:110768206-110768206	1		5C
Sqrdl		ENSMUSG00000005803	chr2:122765237-122765237	1		primed
Gata6	14465	ENSMUSG00000005836	chr18:11052510-11052510	1		primed
Reep5	13476	ENSMUSG00000005873	chr18:34373415-34373415	-1		primed
Trh	22044	ENSMUSG00000005892	chr6:92244650-92244650	-1		primed
Calcoco2	76815	ENSMUSG00000006056	chr11:96111964-96111964	-1		Naïve
Atp5g1		ENSMUSG00000006057	chr11:96075670-96075670	-1	Oxidative Phosphorylation
Rhox6	19202	ENSMUSG00000006200	chrX:37826910-37826910	1		Naïve
Htra1	56213	ENSMUSG00000006205	chr7:130936111-130936111	1		5C
Epor	13857	ENSMUSG00000006235	chr9:21963576-21963576	-1		primed
Atp6v1b2	11966	ENSMUSG00000006273	chr8:69088646-69088646	1	Oxidative Phosphorylation
Zbtb32	58206	ENSMUSG00000006310	chr7:30592942-30592942	-1		5C
Upk1a	109637	ENSMUSG00000006313	chr7:30612734-30612734	-1		5C
Ggt1		ENSMUSG00000006345	chr10:75568656-75568656	1		Naïve
Crip1	12925	ENSMUSG00000006360	chr12:113152012-113152012	1		5C
Fbln1	14114	ENSMUSG00000006369	chr15:85205949-85205949	1	Mesenchymal	Naïve
Tek	21687	ENSMUSG00000006386	chr4:94739289-94739289	1		5C
Actn3	11474	ENSMUSG00000006457	chr19:4863558-4863558	-1		primed
Nsmf	56876	ENSMUSG00000006476	chr2:25054355-25054355	1		primed
Pdk1	228026	ENSMUSG00000006494	chr2:71873224-71873224	1		5C
Atp7b	11979	ENSMUSG00000006567	chr8:22060305-22060305	-1		primed
Slc4a3	20536	ENSMUSG00000006576	chr1:75546266-75546266	1		5C
Snai3	30927	ENSMUSG00000006587	chr8:122460692-122460692	-1		5C
Slc5a6		ENSMUSG00000006641	chr5:31048002-31048002	-1		Naïve
B4galnt1	14421	ENSMUSG00000006731	chr10:127165156-127165156	1		primed
Hap1	15114	ENSMUSG00000006930	chr11:100356128-100356128	-1		Naïve
Chrd	12667	ENSMUSG00000006958	chr16:20733127-20733127	1		primed
Slc44a4	70129	ENSMUSG00000007034	chr17:34914466-34914466	1		5C
Atp1a2	98660	ENSMUSG00000007097	chr1:172298064-172298064	-1		5C
Gabrb2	14401	ENSMUSG00000007653	chr11:42419757-42419757	1		primed
Dio2	13371	ENSMUSG00000007682	chr12:90738438-90738438	-1		5C
Twist2	13345	ENSMUSG00000007805	chr1:91801461-91801461	1		primed
Zmiz1	328365	ENSMUSG00000007817	chr14:25459185-25459185	1		primed
Crlf1	12931	ENSMUSG00000007888	chr8:70493158-70493158	1		primed
Cabs1	70977	ENSMUSG00000007907	chr5:87979439-87979439	1		Naïve
Abhd8	64296	ENSMUSG00000007950	chr8:71463657-71463657	-1		primed
Fzd3	14365	ENSMUSG00000007989	chr14:65262463-65262463	-1		primed
1700008O03Rik		ENSMUSG00000008028	chr7:44375030-44375030	-1		Naïve
4930432K21Rik	74666	ENSMUSG00000008129	chr8:84148025-84148025	1		5C
Fhl2	14200	ENSMUSG00000008136	chr1:43163961-43163961	-1		primed
Scrn3	74616	ENSMUSG00000008226	chr2:73312601-73312601	1		Naïve
Relt	320100	ENSMUSG00000008318	chr7:100863446-100863446	-1		primed
Rab25	53868	ENSMUSG00000008601	chr3:88548300-88548300	-1		5C
Rbfox1	268859	ENSMUSG00000008658	chr16:7069835-7069835	1		primed
Cd163	93671	ENSMUSG00000008845	chr6:124304651-124304651	1		5C
Bmp7	12162	ENSMUSG00000008999	chr2:172940321-172940321	-1		primed
Tmem184b		ENSMUSG00000009035	chr15:79403303-79403303	-1		Naïve
Zmat5	67178	ENSMUSG00000009076	chr11:4704678-4704678	1		Naïve
Derl3	70377	ENSMUSG00000009092	chr10:75893398-75893398	1		5C
Gnat2	14686	ENSMUSG00000009108	chr3:108092789-108092789	1		primed
Fam163b	109349	ENSMUSG00000009216	chr2:27142491-27142491	-1		primed
Met	17295	ENSMUSG00000009376	chr6:17463800-17463800	1		primed
Slc16a12	240638	ENSMUSG00000009378	chr19:34747289-34747289	-1		Naïve
Taf7l	74469	ENSMUSG00000009596	chrX:134476490-134476490	-1		Naïve
Sardh	192166	ENSMUSG00000009614	chr2:27232697-27232697	-1		primed
Vav2	22325	ENSMUSG00000009621	chr2:27426912-27426912	-1		primed
Mcu	215999	ENSMUSG00000009647	chr10:59616679-59616679	-1		5C
Pou6f2	218030	ENSMUSG00000009734	chr13:18382041-18382041	-1		primed
Nuak2	74137	ENSMUSG00000009772	chr1:132316126-132316126	1		5C
Sdhb	67680	ENSMUSG00000009863	chr4:140961203-140961203	1	Oxidative Phosphorylation
Aldh3a2	11671	ENSMUSG00000010025	chr11:61267185-61267185	-1	Glycolysis
Hyal1	15586	ENSMUSG00000010051	chr9:107576927-107576927	1		Naïve
Slc38a3		ENSMUSG00000010064	chr9:107659528-107659528	-1		primed
Cacna2d2	56808	ENSMUSG00000010066	chr9:107399612-107399612	1		5C
Epn3	71889	ENSMUSG00000010080	chr11:94499974-94499974	-1		5C
Pifo	100503311	ENSMUSG00000010136	chr3:106014646-106014646	-1		primed
Prox1	19130	ENSMUSG00000010175	chr1:190170714-190170714	-1		primed
Ifi35	70110	ENSMUSG00000010358	chr11:101448407-101448407	1		Naïve
Eya4	14051	ENSMUSG00000010461	chr10:23349887-23349887	-1		primed
Ebf3	13593	ENSMUSG00000010476	chr7:137314445-137314445	-1		primed
Dazl	13164	ENSMUSG00000010592	chr17:50293599-50293599	-1		Naïve
Acaa1b	235674	ENSMUSG00000010651	chr9:119157093-119157093	-1		Naïve
Plcd1	18799	ENSMUSG00000010660	chr9:119093496-119093496	-1		5C
Asz1	74068	ENSMUSG00000010796	chr6:18109057-18109057	-1		Naïve
Wnt2	22413	ENSMUSG00000010797	chr6:18030585-18030585	-1		primed
Gabra1	14394	ENSMUSG00000010803	chr11:42182930-42182930	-1		primed
Slc5a1	20537	ENSMUSG00000011034	chr5:33104219-33104219	1		Naïve
Exoc3l2	74463	ENSMUSG00000011263	chr7:19489056-19489056	1		Naïve
Zfp296	63872	ENSMUSG00000011267	chr7:19577287-19577287	1		Naïve
Dmrtc2	71241	ENSMUSG00000011349	chr7:24870057-24870057	1		5C
Cpb1	76703	ENSMUSG00000011463	chr3:20275733-20275733	-1		primed
Sptbn4		ENSMUSG00000011751	chr7:27394506-27394506	-1		5C
Pgam1	18648	ENSMUSG00000011752	chr19:41911871-41911871	1	Glycolysis
Aim1l	230806	ENSMUSG00000012123	chr4:134065912-134065912	1		5C
Wnt8a	20890	ENSMUSG00000012282	chr18:34542313-34542313	1		primed
Nanog		ENSMUSG00000012396	chr6:122707489-122707489	1		Naïve
Steap4	117167	ENSMUSG00000012428	chr5:7960472-7960472	1		primed
Etv5	104156	ENSMUSG00000013089	chr16:22439719-22439719	-1		5C
Atp6v0d1	11972	ENSMUSG00000013160	chr8:105566047-105566047	-1	Oxidative Phosphorylation
Iglon5	210094	ENSMUSG00000013367	chr7:43490075-43490075	-1		primed
Zfp651	270210	ENSMUSG00000013419	chr9:121760033-121760033	1		primed
Bcas1	76960	ENSMUSG00000013523	chr2:170406509-170406509	-1		5C
Aldh1a2	19378	ENSMUSG00000013584	chr9:71215789-71215789	1		Naïve
Ndufs2	226646	ENSMUSG00000013593	chr1:171235540-171235540	-1	Oxidative Phosphorylation
Pea15a	18611	ENSMUSG00000013698	chr1:172206804-172206804	-1		primed
Elof1	66126	ENSMUSG00000013822	chr9:22114169-22114169	-1		primed
St3gal1	20442	ENSMUSG00000013846	chr15:67113992-67113992	-1		primed
Clip3	76686	ENSMUSG00000013921	chr7:30291672-30291672	1		primed
Trpv4		ENSMUSG00000014158	chr5:114658421-114658421	-1		Naïve
Klhl3	100503085	ENSMUSG00000014164	chr13:58113592-58113592	-1		Naïve
Ndufa2	17991	ENSMUSG00000014294	chr18:36744557-36744557	-1	Oxidative Phosphorylation
Cox6c	12864	ENSMUSG00000014313	chr15:35935331-35935331	-1	Oxidative Phosphorylation
Bicc1	83675	ENSMUSG00000014329	chr10:71159700-71159700	-1		primed
Mertk	17289	ENSMUSG00000014361	chr2:128698956-128698956	1		primed
Camta1	100072	ENSMUSG00000014592	chr4:151861876-151861876	-1		5C
Csf1	12977	ENSMUSG00000014599	chr3:107760236-107760236	-1		primed
Kif1a	16560	ENSMUSG00000014602	chr1:93101822-93101822	-1		primed
Dll1	13388	ENSMUSG00000014773	chr17:15375976-15375976	-1		5C
Slc9a5	277973	ENSMUSG00000014786	chr8:105348258-105348258	1		primed
Elmo3	234683	ENSMUSG00000014791	chr8:105305601-105305601	1		5C
Stc1	20855	ENSMUSG00000014813	chr14:69029289-69029289	1		primed
Yes1		ENSMUSG00000014932	chr5:32611171-32611171	1		Naïve
Gata2		ENSMUSG00000015053	chr6:88193891-88193891	1		Naïve
Clic3	69454	ENSMUSG00000015093	chr2:25456838-25456838	1		5C
Lrrk1	233328	ENSMUSG00000015133	chr7:66262470-66262470	-1		primed
Aldh1a3	56847	ENSMUSG00000015134	chr7:66427517-66427517	-1	Epithelial
Hmgb3		ENSMUSG00000015217	chrX:71555918-71555918	1		primed
Cyp2j9	74519	ENSMUSG00000015224	chr4:96591578-96591578	-1		5C
Abca1	11303	ENSMUSG00000015243	chr4:53159895-53159895	-1	Mesenchymal
Endog	13804	ENSMUSG00000015337	chr2:30171493-30171493	1		Naïve
Cybb	13058	ENSMUSG00000015340	chrX:9469324-9469324	-1		5C
Xk	22439	ENSMUSG00000015342	chrX:9272756-9272756	1		5C
Pcolce2	76477	ENSMUSG00000015354	chr9:95637601-95637601	1		5C
Cacfd1	381356	ENSMUSG00000015488	chr2:27009926-27009926	1		primed
Lpl	16956	ENSMUSG00000015568	chr8:68880491-68880491	1		Naïve
Atp6v0e	11974	ENSMUSG00000015575	chr17:26676396-26676396	1	Oxidative Phosphorylation
Gata3	14462	ENSMUSG00000015619	chr2:9878600-9878600	-1		primed
Arnt2	11864	ENSMUSG00000015709	chr7:84409959-84409959	-1		primed
Plekho1	67220	ENSMUSG00000015745	chr3:95996001-95996001	-1		primed
Qdpr	110391	ENSMUSG00000015806	chr5:45450235-45450235	-1		5C
Nfe2l2	18024	ENSMUSG00000015839	chr2:75704641-75704641	-1		Naïve
Rxrg	20183	ENSMUSG00000015843	chr1:167598384-167598384	1		primed
Gatsl2	80909	ENSMUSG00000015944	chr5:134099711-134099711	1		primed
Wnt11		ENSMUSG00000015957	chr7:98835112-98835112	1		primed
Fli1	14247	ENSMUSG00000016087	chr9:32541595-32541595	-1		primed
Stard13	243362	ENSMUSG00000016128	chr5:151190269-151190269	-1		5C
Camk1g	215303	ENSMUSG00000016179	chr1:193370225-193370225	-1		primed
Atp5e	67126	ENSMUSG00000016252	chr2:174464105-174464105	-1	Oxidative Phosphorylation
Sertad4		ENSMUSG00000016262	chr1:192855756-192855756	-1		primed
Pls3	102866	ENSMUSG00000016382	chrX:75875182-75875182	-1		primed
Ndufa1	54405	ENSMUSG00000016427	chrX:37191163-37191163	-1	Oxidative Phosphorylation
Ppfibp1	67533	ENSMUSG00000016487	chr6:146888487-146888487	1		primed
Foxred2		ENSMUSG00000016552	chr15:77956722-77956722	-1		primed
Nlrp14	76858	ENSMUSG00000016626	chr7:107166990-107166990	1		5C
Scube1	64706	ENSMUSG00000016763	chr15:83725021-83725021	-1		Naïve
Sulf1		ENSMUSG00000016918	chr1:12692277-12692277	1	Mesenchymal	primed
Slpi	20568	ENSMUSG00000017002	chr2:164356507-164356507	-1	Epithelial	primed
Sdc4	20971	ENSMUSG00000017009	chr2:164443186-164443186	-1		5C
Cntnap1	53321	ENSMUSG00000017167	chr11:101170523-101170523	1		primed
Mpp2	50997	ENSMUSG00000017314	chr11:102088515-102088515	-1		primed
Aldoc		ENSMUSG00000017390	chr11:78322968-78322968	1	Glycolysis	5C
Stac2	217154	ENSMUSG00000017400	chr11:98053462-98053462	-1		Naïve
C1qtnf1		ENSMUSG00000017446	chr11:118428203-118428203	1		5C
Pipox	19193	ENSMUSG00000017453	chr11:77894096-77894096	-1		5C
Timp2	21858	ENSMUSG00000017466	chr11:118355506-118355506	-1		primed
Igfbp4	16010	ENSMUSG00000017493	chr11:99041244-99041244	1		primed
Cd40	21939	ENSMUSG00000017652	chr2:165055627-165055627	1		primed
Zfp334	228876	ENSMUSG00000017667	chr2:165388259-165388259	-1		primed
Ttpal	76080	ENSMUSG00000017679	chr2:163602322-163602322	1		primed
Afmid	71562	ENSMUSG00000017718	chr11:117825924-117825924	1		Naïve
Etv4	18612	ENSMUSG00000017724	chr11:101785371-101785371	-1		primed
Mmp9	17395	ENSMUSG00000017737	chr2:164940780-164940780	1		primed
Cox7c	12867	ENSMUSG00000017778	chr13:86046460-86046460	-1	Oxidative Phosphorylation
Jph2		ENSMUSG00000017817	chr2:163397949-163397949	-1		primed
Eya2		ENSMUSG00000017897	chr2:165655298-165655298	1		primed
B4galt5	56336	ENSMUSG00000017929	chr2:167349183-167349183	-1		Naïve
Cadps2	320405	ENSMUSG00000017978	chr6:23839420-23839420	-1		primed
Cyth3	19159	ENSMUSG00000018001	chr5:143622447-143622447	1		primed
Mafk		ENSMUSG00000018143	chr5:139791513-139791513	1		5C
Pmp22		ENSMUSG00000018217	chr11:63131512-63131512	1	Mesenchymal
Ksr1	16706	ENSMUSG00000018334	chr11:79146407-79146407	-1		Naïve
Gpx3	14778	ENSMUSG00000018339	chr11:54902453-54902453	1	Epithelial
Mapt	17762	ENSMUSG00000018411	chr11:104231390-104231390	1		5C
Akap1		ENSMUSG00000018428	chr11:88851503-88851503	-1		Naïve
6330403K07Rik		ENSMUSG00000018451	chr11:71033513-71033513	-1		primed
Dnah11	13411	ENSMUSG00000018581	chr12:118060303-118060303	-1		primed
Mief2	237781	ENSMUSG00000018599	chr11:60728398-60728398	1		Naïve
Tbx3	21386	ENSMUSG00000018604	chr5:119671018-119671018	1		Naïve
Dusp14		ENSMUSG00000018648	chr11:84068357-84068357	-1		Naïve
Ikzf1	22778	ENSMUSG00000018654	chr11:11685003-11685003	1		primed
Lhx1	16869	ENSMUSG00000018698	chr11:84525535-84525535	-1		primed
Cpsf4l	52670	ENSMUSG00000018727	chr11:113708967-113708967	-1		Naïve
Zbtb4	75580	ENSMUSG00000018750	chr11:69765912-69765912	1		primed
Tnfsf12Tnfsf13	619441	ENSMUSG00000018752	chr11:69696098-69696098	-1		5C
Atp5g3		ENSMUSG00000018770	chr2:73911325-73911325	-1	Oxidative Phosphorylation
Cd68	12514	ENSMUSG00000018774	chr11:69666153-69666153	-1		5C
Lsp1		ENSMUSG00000018819	chr7:142460809-142460809	1		primed
Sfrp5	54612	ENSMUSG00000018822	chr19:42202252-42202252	-1		primed
Unc45b	217012	ENSMUSG00000018845	chr11:82910550-82910550	1		primed
Sult4a1	29859	ENSMUSG00000018865	chr15:84105754-84105754	-1		primed
Arrb1	109689	ENSMUSG00000018909	chr7:99535466-99535466	1		primed
Cxcl16	66102	ENSMUSG00000018920	chr11:70459984-70459984	-1	Epithelial	5C
Alox15	11687	ENSMUSG00000018924	chr11:70352031-70352031	-1		primed
Rab3d		ENSMUSG00000019066	chr9:21918192-21918192	-1		5C
Mfsd3	69572	ENSMUSG00000019080	chr15:76701542-76701542	1		Naïve
Atp6ap1	54411	ENSMUSG00000019087	chrX:74297097-74297097	1	Oxidative Phosphorylation
Aldh3a1		ENSMUSG00000019102	chr11:61207537-61207537	1	Glycolysis	5C
Rnf145	74315	ENSMUSG00000019189	chr11:44519442-44519442	1		primed
Atp6v1e1	11973	ENSMUSG00000019210	chr6:120822685-120822685	-1	Oxidative Phosphorylation
Tmem129		ENSMUSG00000019295	chr5:33657977-33657977	-1		Naïve
Atp6v0a1	11975	ENSMUSG00000019302	chr11:101009452-101009452	1	Oxidative Phosphorylation
Noxo1	71893	ENSMUSG00000019320	chr17:24696234-24696234	1		Naïve
Sec14l4	103655	ENSMUSG00000019368	chr11:4031462-4031462	1		5C
Rcn3		ENSMUSG00000019539	chr7:45092221-45092221	-1		primed
Pdk4	27273	ENSMUSG00000019577	chr6:5496309-5496309	-1		5C
Sema6a	20358	ENSMUSG00000019647	chr18:47368830-47368830	-1		primed
Akt3		ENSMUSG00000019699	chr1:177248805-177248805	-1		primed
Calr3	73316	ENSMUSG00000019732	chr8:72443870-72443870	-1		Naïve
Tmc4	353499	ENSMUSG00000019734	chr7:3677510-3677510	-1		5C
Krt10	16661	ENSMUSG00000019761	chr11:99389364-99389364	-1		primed
Esr1	13982	ENSMUSG00000019768	chr10:4611593-4611593	1		Naïve
Rgs17		ENSMUSG00000019775	chr10:5922386-5922386	-1		primed
Hey2	15214	ENSMUSG00000019789	chr10:30842801-30842801	-1		5C
Plagl1	22634	ENSMUSG00000019817	chr10:13060504-13060504	1		Naïve
Rab32	67844	ENSMUSG00000019832	chr10:10558233-10558233	-1		primed
Fyn	14360	ENSMUSG00000019843	chr10:39369764-39369764	1		primed
Lama4	16775	ENSMUSG00000019846	chr10:38965515-38965515	1		5C
Popdc3	78977	ENSMUSG00000019848	chr10:45178098-45178098	1		Naïve
Prep	19072	ENSMUSG00000019849	chr10:45067206-45067206	1		Naïve
Hebp2	56016	ENSMUSG00000019853	chr10:18546076-18546076	-1		primed
Fam184a	75906	ENSMUSG00000019856	chr10:53750880-53750880	-1		primed
Aim1	11630	ENSMUSG00000019866	chr10:44004846-44004846	-1		primed
Fabp7	12140	ENSMUSG00000019874	chr10:57784881-57784881	1		primed
Rspo3	72780	ENSMUSG00000019880	chr10:29535867-29535867	-1		primed
Dcbld1	66686	ENSMUSG00000019891	chr10:52233619-52233619	1		5C
Lrriq1	74978	ENSMUSG00000019892	chr10:103236322-103236322	-1		primed
Lama2	16773	ENSMUSG00000019899	chr10:26988514-26988514	-1		primed
Rfx6	320995	ENSMUSG00000019900	chr10:51685518-51685518	1		primed
Dcn		ENSMUSG00000019929	chr10:97479500-97479500	1	Mesenchymal	primed
Epyc		ENSMUSG00000019936	chr10:97647089-97647089	1		Naïve
Arg1	11846	ENSMUSG00000019987	chr10:24927470-24927470	-1		primed
Pde7b	29863	ENSMUSG00000019990	chr10:20725078-20725078	-1		primed
Ctgf	14219	ENSMUSG00000019997	chr10:24595442-24595442	1	Mesenchymal	5C
Moxd1	59012	ENSMUSG00000020000	chr10:24223517-24223517	1		primed
Ifngr1	15979	ENSMUSG00000020009	chr10:19591949-19591949	1		primed
Vnn3	26464	ENSMUSG00000020010	chr10:23851462-23851462	1		5C
Hal	15109	ENSMUSG00000020017	chr10:93488768-93488768	1		Naïve
Usp44	327799	ENSMUSG00000020020	chr10:93831555-93831555	1		primed
Ndufa12	66414	ENSMUSG00000020022	chr10:94198955-94198955	1	Oxidative Phosphorylation
Tmcc3		ENSMUSG00000020023	chr10:94514857-94514857	1		primed
Nuak1	77976	ENSMUSG00000020032	chr10:84440597-84440597	-1		primed
Rfx4	71137	ENSMUSG00000020037	chr10:84756062-84756062	1		primed
Btbd11	74007	ENSMUSG00000020042	chr10:85386827-85386827	1		5C
Timp3	21859	ENSMUSG00000020044	chr10:86300372-86300372	1		primed
Igf1	16000	ENSMUSG00000020053	chr10:87859068-87859068	1		primed
Dram1	71712	ENSMUSG00000020057	chr10:88356996-88356996	-1		primed
Mypn	68802	ENSMUSG00000020067	chr10:63203952-63203952	-1		Naïve
Aifm2	71361	ENSMUSG00000020085	chr10:61715287-61715287	1		Naïve
Ppa1	67895	ENSMUSG00000020089	chr10:61662688-61662688	1	Oxidative Phosphorylation
Pald1	27355	ENSMUSG00000020092	chr10:61383523-61383523	-1		primed
Unc5b	107449	ENSMUSG00000020099	chr10:60831581-60831581	-1		primed
Slc29a3	71279	ENSMUSG00000020100	chr10:60752782-60752782	-1		5C
Slc16a7	20503	ENSMUSG00000020102	chr10:125328963-125328963	-1		5C
Lrig3	320398	ENSMUSG00000020105	chr10:125966219-125966219	1		primed
Lgr5	14160	ENSMUSG00000020140	chr10:115587780-115587780	-1		primed
Gamt	14431	ENSMUSG00000020150	chr10:80261012-80261012	-1		Naïve
Ndufs7	75406	ENSMUSG00000020153	chr10:80249121-80249121	1	Oxidative Phosphorylation
Ptprb	19263	ENSMUSG00000020154	chr10:116301374-116301374	1		5C
Uqcr11	66594	ENSMUSG00000020163	chr10:80406766-80406766	-1	Oxidative Phosphorylation
Rab36		ENSMUSG00000020175	chr10:75037066-75037066	1		primed
Nav3	260315	ENSMUSG00000020181	chr10:109823585-109823585	-1		primed
Cpm	70574	ENSMUSG00000020183	chr10:117629500-117629500	1		primed
Csrp2	13008	ENSMUSG00000020186	chr10:110920177-110920177	1		5C
Irak3	73914	ENSMUSG00000020227	chr10:120201659-120201659	-1		5C
Prmt2	15468	ENSMUSG00000020230	chr10:76237837-76237837	-1		primed
Col6a2	12834	ENSMUSG00000020241	chr10:76623630-76623630	-1		primed
Hcfc2		ENSMUSG00000020246	chr10:82696160-82696160	1		Naïve
Glt8d2	74782	ENSMUSG00000020251	chr10:82690650-82690650	-1		primed
Ppm1m	67905	ENSMUSG00000020253	chr9:106198942-106198942	-1		5C
Glyctk		ENSMUSG00000020258	chr9:106158118-106158118	-1		Naïve
Pfkl	18641	ENSMUSG00000020277	chr10:78009807-78009807	-1	Glycolysis
Rhbdf1		ENSMUSG00000020282	chr11:32222300-32222300	-1		5C
Nsg2	18197	ENSMUSG00000020297	chr11:32000463-32000463	1		5C
Shc2	216148	ENSMUSG00000020312	chr10:79622724-79622724	-1		primed
Cyfip2	76884	ENSMUSG00000020340	chr11:46312294-46312294	-1		primed
Sgcd	24052	ENSMUSG00000020354	chr11:47637469-47637469	-1		primed
Zfp354a	21408	ENSMUSG00000020364	chr11:51059257-51059257	1		Naïve
Nefh	380684	ENSMUSG00000020396	chr11:4948064-4948064	-1		Naïve
Tns3	319939	ENSMUSG00000020422	chr11:8664535-8664535	-1		5C
Igfbp3	16009	ENSMUSG00000020427	chr11:7213897-7213897	-1	Mesenchymal	primed
Limk2	16886	ENSMUSG00000020451	chr11:3356141-3356141	-1		5C
Aebp1	11568	ENSMUSG00000020473	chr11:5861947-5861947	1		primed
Galnt10	171212	ENSMUSG00000020520	chr11:57645442-57645442	1	Mesenchymal	primed
Myo19	66196	ENSMUSG00000020527	chr11:84880148-84880148	1		Naïve
Cox11	69802	ENSMUSG00000020544	chr11:90638173-90638173	1	Oxidative Phosphorylation
Stxbp4	20913	ENSMUSG00000020546	chr11:90638084-90638084	-1		primed
Pctp	18559	ENSMUSG00000020553	chr11:90002894-90002894	-1		primed
Fam49a		ENSMUSG00000020589	chr12:12262139-12262139	1		primed
Sdc1	20969	ENSMUSG00000020592	chr12:8771803-8771803	1		primed
Nrcam	319504	ENSMUSG00000020598	chr12:44328885-44328885	1		primed
Rgs9	19739	ENSMUSG00000020599	chr11:109298129-109298129	-1		Naïve
Trib2	217410	ENSMUSG00000020601	chr12:15816785-15816785	-1		primed
Arsg	74008	ENSMUSG00000020604	chr11:109485606-109485606	1		primed
Fam84a	105005	ENSMUSG00000020607	chr12:14152038-14152038	-1		primed
Map2k6	26399	ENSMUSG00000020623	chr11:110399122-110399122	1		Naïve
Dcdc2c	68511	ENSMUSG00000020633	chr12:28548337-28548337	-1		Naïve
Ubxn2a	217379	ENSMUSG00000020634	chr12:4907439-4907439	-1		Naïve
Fkbp1b	14226	ENSMUSG00000020635	chr12:4841595-4841595	-1		primed
Rsad2	58185	ENSMUSG00000020641	chr12:26456431-26456431	-1		5C
Rnf144a		ENSMUSG00000020642	chr12:26415256-26415256	-1		primed
Id2	15902	ENSMUSG00000020644	chr12:25096092-25096092	-1		5C
Grhl1	195733	ENSMUSG00000020656	chr12:24572287-24572287	1		5C
Dld	13382	ENSMUSG00000020664	chr12:31351437-31351437	-1	Glycolysis
Pxdn	69675	ENSMUSG00000020674	chr12:29938036-29938036	1		primed
Ace	11421	ENSMUSG00000020681	chr11:105967945-105967945	1		5C
Mrc2	17534	ENSMUSG00000020695	chr11:105340832-105340832	1		primed
Pecam1	18613	ENSMUSG00000020717	chr11:106715265-106715265	-1		Naïve
Cacng4	54377	ENSMUSG00000020723	chr11:107794557-107794557	-1		primed
Cep112	76380	ENSMUSG00000020728	chr11:108425192-108425192	1		Naïve
Rab37	58222	ENSMUSG00000020732	chr11:115091431-115091431	1		primed
Itgb4	192897	ENSMUSG00000020758	chr11:115974709-115974709	1		5C
Trim47	217333	ENSMUSG00000020773	chr11:116108119-116108119	-1		5C
Atp2a3	53313	ENSMUSG00000020788	chr11:72961169-72961169	1		5C
Mxra7	67622	ENSMUSG00000020814	chr11:116828046-116828046	-1		primed
Sec14l1	74136	ENSMUSG00000020823	chr11:117115168-117115168	1		5C
Pld2	18806	ENSMUSG00000020828	chr11:70540064-70540064	1		primed
Slc46a1	52466	ENSMUSG00000020829	chr11:78465697-78465697	1		Naïve
Cpd	12874	ENSMUSG00000020841	chr11:76847018-76847018	-1		primed
Fam101b	76566	ENSMUSG00000020846	chr11:76027782-76027782	-1		primed
Abcc3	76408	ENSMUSG00000020865	chr11:94392976-94392976	-1		primed
Cacna1g	12291	ENSMUSG00000020866	chr11:94474100-94474100	-1		primed
Hoxb9	15417	ENSMUSG00000020875	chr11:96271457-96271457	1		Naïve
Dlg4	13385	ENSMUSG00000020886	chr11:70017085-70017085	1		primed
Myh10	77579	ENSMUSG00000020900	chr11:68691915-68691915	1		primed
Ntn1	18208	ENSMUSG00000020902	chr11:68400823-68400823	-1		5C
Myh3	17883	ENSMUSG00000020908	chr11:67078300-67078300	1		5C
Krt19	16669	ENSMUSG00000020911	chr11:100146120-100146120	-1		5C
Plcd3	72469	ENSMUSG00000020937	chr11:103078294-103078294	-1		5C
Coch		ENSMUSG00000020953	chr12:51593341-51593341	1		primed
Gtf2a1	83602	ENSMUSG00000020962	chr12:91590009-91590009	-1		Naïve
Klhdc2	69554	ENSMUSG00000020978	chr12:69296681-69296681	1		primed
Npas3	27386	ENSMUSG00000021010	chr12:53248677-53248677	1		primed
Polr2h	245841	ENSMUSG00000021018	chr16:20717665-20717665	1		primed
Sptb	20741	ENSMUSG00000021061	chr12:76710547-76710547	-1		primed
Rab15	104886	ENSMUSG00000021062	chr12:76822553-76822553	-1		5C
Rtn1	104001	ENSMUSG00000021087	chr12:72409054-72409054	-1		5C
Dhrs7	66375	ENSMUSG00000021094	chr12:72664828-72664828	-1		5C
Gsc	14836	ENSMUSG00000021095	chr12:104473330-104473330	-1		primed
Glrx5	73046	ENSMUSG00000021102	chr12:105032689-105032689	1		primed
Atp6v1d	73834	ENSMUSG00000021114	chr12:78861638-78861638	-1	Oxidative Phosphorylation
Pigh	110417	ENSMUSG00000021120	chr12:79089670-79089670	-1		Naïve
Cdca7l	217946	ENSMUSG00000021175	chr12:117804289-117804289	1		primed
9030617O03Rik		ENSMUSG00000021185	chr12:100779057-100779057	1		5C
Fbln5	23876	ENSMUSG00000021186	chr12:101819055-101819055	-1	Mesenchymal	Naïve
Pfkp	56421	ENSMUSG00000021196	chr13:6648725-6648725	-1	Glycolysis	5C
Ppp4r4	74521	ENSMUSG00000021209	chr12:103532283-103532283	1		primed
Akr1c12	622402	ENSMUSG00000021211	chr13:4279433-4279433	-1		Naïve
Akr1c18	105349	ENSMUSG00000021214	chr13:4150628-4150628	-1		5C
Papln	170721	ENSMUSG00000021223	chr12:83763634-83763634	1		5C
Acot2	171210	ENSMUSG00000021226	chr12:83987861-83987861	1		primed
Fos	14281	ENSMUSG00000021250	chr12:85473890-85473890	1		5C
Tgfb3	21809	ENSMUSG00000021253	chr12:86079041-86079041	-1		primed
Esrrb	26380	ENSMUSG00000021255	chr12:86361117-86361117	1		Naïve
Degs2	70059	ENSMUSG00000021263	chr12:108702306-108702306	-1		Naïve
Tnfaip2	21928	ENSMUSG00000021281	chr12:111442469-111442469	1		primed
Ppp1r13b	21981	ENSMUSG00000021285	chr12:111908055-111908055	-1		Naïve
Ryr2	20191	ENSMUSG00000021313	chr13:12106945-12106945	-1		5C
Gli3	14634	ENSMUSG00000021318	chr13:15463235-15463235	1		primed
Gpld1	14756	ENSMUSG00000021340	chr13:24943152-24943152	1		Naïve
Nedd9	18003	ENSMUSG00000021365	chr13:41487320-41487320	-1		primed
Serpinb9b	20706	ENSMUSG00000021403	chr13:33027416-33027416	1		Naïve
Pxdc1	66895	ENSMUSG00000021411	chr13:34652671-34652671	-1		primed
Gadd45g	23882	ENSMUSG00000021453	chr13:51846678-51846678	1		5C
Fbp2	14120	ENSMUSG00000021456	chr13:62858400-62858400	-1	Glycolysis	Naïve
Syk		ENSMUSG00000021457	chr13:52583503-52583503	1	Epithelial	5C
Ctsl	13039	ENSMUSG00000021477	chr13:64370306-64370306	-1	Epithelial
Cdk20	105278	ENSMUSG00000021483	chr13:64432553-64432553	1		Naïve
Pdlim7	67399	ENSMUSG00000021493	chr13:55513438-55513438	-1		primed
Pitx1	18740	ENSMUSG00000021506	chr13:55831425-55831425	-1		Naïve
Cxcl14	57266	ENSMUSG00000021508	chr13:56296551-56296551	-1		Naïve
Uqcrb	67530	ENSMUSG00000021520	chr13:66905378-66905378	-1	Oxidative Phosphorylation
Adcy2	210044	ENSMUSG00000021536	chr13:68999541-68999541	-1		primed
Naa35	78689	ENSMUSG00000021555	chr13:59585295-59585295	1		Naïve
Dapk1		ENSMUSG00000021559	chr13:60601947-60601947	1		primed
Nkd2	72293	ENSMUSG00000021567	chr13:73847631-73847631	-1		primed
Sdha	66945	ENSMUSG00000021577	chr13:74350280-74350280	-1	Oxidative Phosphorylation
Erap1	80898	ENSMUSG00000021583	chr13:74639872-74639872	1		primed
Rhobtb3	73296	ENSMUSG00000021589	chr13:75943867-75943867	-1		primed
Ndufs6	407785	ENSMUSG00000021606	chr13:73328542-73328542	-1	Oxidative Phosphorylation
Hapln1	12950	ENSMUSG00000021613	chr13:89540636-89540636	1		primed
Vcan	13003	ENSMUSG00000021614	chr13:89742509-89742509	-1	Mesenchymal
Cd180	17079	ENSMUSG00000021624	chr13:102693558-102693558	1		Naïve
Marveld2	218518	ENSMUSG00000021636	chr13:100616971-100616971	-1		primed
Ocln	18260	ENSMUSG00000021638	chr13:100552498-100552498	-1	Epithelial
Serf1	20365	ENSMUSG00000021643	chr13:100107997-100107997	1		primed
Iqgap2	544963	ENSMUSG00000021676	chr13:95891922-95891922	-1		primed
F2rl1	14063	ENSMUSG00000021678	chr13:95525240-95525240	-1		5C
Thbs4	21828	ENSMUSG00000021702	chr13:92794818-92794818	-1		primed
4933425L06Rik	66763	ENSMUSG00000021718	chr13:105082122-105082122	1		Naïve
Parp8	52552	ENSMUSG00000021725	chr13:117025516-117025516	-1		primed
Emb	13723	ENSMUSG00000021728	chr13:117220625-117220625	1		primed
Fgf10	14165	ENSMUSG00000021732	chr13:118714699-118714699	1		primed
Pdhb	68263	ENSMUSG00000021748	chr14:8172992-8172992	-1	Glycolysis
Gpx8	69590	ENSMUSG00000021760	chr13:113046388-113046388	-1		primed
BC067074		ENSMUSG00000021763	chr13:113317084-113317084	1		Naïve
Ndufs4	17993	ENSMUSG00000021764	chr13:114388094-114388094	-1	Oxidative Phosphorylation
Fst	14313	ENSMUSG00000021765	chr13:114458730-114458730	-1	Epithelial	primed
Fam213a	70564	ENSMUSG00000021792	chr14:41013775-41013775	-1		Naïve
Cdhr1	170677	ENSMUSG00000021803	chr14:37098311-37098311	-1		5C
Nid2	18074	ENSMUSG00000021806	chr14:19751257-19751257	1	Mesenchymal
Zswim8	268721	ENSMUSG00000021819	chr14:20707552-20707552	1		primed
Plau	18792	ENSMUSG00000021822	chr14:20836662-20836662	1		primed
Vcl	22330	ENSMUSG00000021823	chr14:20929433-20929433	1		primed
Bmp4	12159	ENSMUSG00000021835	chr14:46390669-46390669	-1		5C
Samd4	74480	ENSMUSG00000021838	chr14:46882854-46882854	1		primed
Otx2	18424	ENSMUSG00000021848	chr14:48665246-48665246	-1		primed
Sh3bp5	24056	ENSMUSG00000021892	chr14:31436078-31436078	-1		primed
Arhgef3	71704	ENSMUSG00000021895	chr14:27238039-27238039	1		5C
Phf7	71838	ENSMUSG00000021902	chr14:31251218-31251218	-1		primed
Gm6768		ENSMUSG00000021908	chr12:119260934-119260934	1		Naïve
Gdf10	14560	ENSMUSG00000021943	chr14:33923587-33923587	1		primed
Gata4	14463	ENSMUSG00000021944	chr14:63245248-63245248	-1		primed
Anxa8	11752	ENSMUSG00000021950	chr14:34085981-34085981	1		5C
Fgf9	14180	ENSMUSG00000021974	chr14:58070547-58070547	1		primed
Wnt5a	22418	ENSMUSG00000021994	chr14:28504750-28504750	1	Mesenchymal	primed
Enox1	239188	ENSMUSG00000022012	chr14:77156763-77156763	1		5C
Rgcc	66214	ENSMUSG00000022018	chr14:79301645-79301645	-1		Naïve
Clu	12759	ENSMUSG00000022037	chr14:65968642-65968642	1		primed
Ebf2	13592	ENSMUSG00000022053	chr14:67233292-67233292	1		primed
Nefm	18040	ENSMUSG00000022054	chr14:68124846-68124846	-1		primed
Nefl	18039	ENSMUSG00000022055	chr14:68083863-68083863	1		primed
Rhobtb2	246710	ENSMUSG00000022075	chr14:69805530-69805530	-1		5C
Bin3	57784	ENSMUSG00000022089	chr14:70100145-70100145	1		primed
Sorbs3	20410	ENSMUSG00000022091	chr14:70207637-70207637	-1		primed
Slc39a14	213053	ENSMUSG00000022094	chr14:70351425-70351425	-1		5C
Hr	15460	ENSMUSG00000022096	chr14:70554056-70554056	1		5C
Bmp1	12153	ENSMUSG00000022098	chr14:70520260-70520260	-1		primed
Gfra2	14586	ENSMUSG00000022103	chr14:70890130-70890130	1		5C
Rcbtb2	105670	ENSMUSG00000022106	chr14:73123037-73123037	1		primed
Gpc5	103978	ENSMUSG00000022112	chr14:115092215-115092215	1		primed
Rnf219	72486	ENSMUSG00000022120	chr14:104522666-104522666	-1		primed
Ednrb		ENSMUSG00000022122	chr14:103844173-103844173	-1		primed
Scel	64929	ENSMUSG00000022123	chr14:103513341-103513341	1		primed
Mbnl2	105559	ENSMUSG00000022139	chr14:120275669-120275669	1		5C
Gdnf	14573	ENSMUSG00000022144	chr15:7811011-7811011	1		primed
Fyb	23880	ENSMUSG00000022148	chr15:6579871-6579871	1		5C
Dab2	13132	ENSMUSG00000022150	chr15:6299868-6299868	1		primed
Rem2	140743	ENSMUSG00000022176	chr14:54476100-54476100	1		primed
Pdzd2	68070	ENSMUSG00000022197	chr15:12592556-12592556	-1		5C
Jph4	319984	ENSMUSG00000022208	chr14:55116935-55116935	-1		primed
Dhrs4	28200	ENSMUSG00000022210	chr14:55478758-55478758	1		5C
Lrrc16b	268747	ENSMUSG00000022211	chr14:55491093-55491093	1		5C
Adcy4		ENSMUSG00000022220	chr14:55784042-55784042	-1		primed
Sdr39u1	654795	ENSMUSG00000022223	chr14:55900232-55900232	-1		5C
Atp12a	192113	ENSMUSG00000022229	chr14:56365068-56365068	1	Oxidative Phosphorylation	Naïve
Ankrd33b	67434	ENSMUSG00000022237	chr15:31367726-31367726	-1		5C
Trio	223435	ENSMUSG00000022263	chr15:28025848-28025848	-1		primed
Ank	11732	ENSMUSG00000022265	chr15:27466677-27466677	1		primed
Grhl2	252973	ENSMUSG00000022286	chr15:37233036-37233036	1		5C
Atp6v1c1	66335	ENSMUSG00000022295	chr15:38661904-38661904	1	Oxidative Phosphorylation
Fzd6		ENSMUSG00000022297	chr15:39006333-39006333	1		primed
Dcstamp	75766	ENSMUSG00000022303	chr15:39745932-39745932	1		Naïve
Dpys		ENSMUSG00000022304	chr15:39793251-39793251	-1		Naïve
Angpt1	11600	ENSMUSG00000022309	chr15:42676977-42676977	-1		primed
Csmd3	239420	ENSMUSG00000022311	chr15:48791933-48791933	-1		5C
Matn2	17181	ENSMUSG00000022324	chr15:34306681-34306681	1		primed
Osr2	107587	ENSMUSG00000022330	chr15:35296098-35296098	1		Naïve
Sybu	319613	ENSMUSG00000022340	chr15:44752458-44752458	-1		5C
Ndufb9	66218	ENSMUSG00000022354	chr15:58933810-58933810	1	Oxidative Phosphorylation
Has2	15117	ENSMUSG00000022367	chr15:56694539-56694539	-1	Mesenchymal	primed
Col14a1	12818	ENSMUSG00000022371	chr15:55307750-55307750	1		primed
Lrrc6	54562	ENSMUSG00000022375	chr15:66500910-66500910	-1		Naïve
Adcy8	11514	ENSMUSG00000022376	chr15:64922296-64922296	-1		primed
Nptxr	73340	ENSMUSG00000022421	chr15:79804766-79804766	-1		primed
Enpp2	18606	ENSMUSG00000022425	chr15:54920002-54920002	-1		primed
Dmc1	13404	ENSMUSG00000022429	chr15:79605084-79605084	-1		5C
Sh3bp1	20401	ENSMUSG00000022436	chr15:78899667-78899667	1		Naïve
C1qtnf6	72709	ENSMUSG00000022440	chr15:78529625-78529625	-1		5C
Adamts20	223838	ENSMUSG00000022449	chr15:94404258-94404258	-1		primed
Ndufa6	67130	ENSMUSG00000022450	chr15:82354291-82354291	-1	Oxidative Phosphorylation
Slc38a2	67760	ENSMUSG00000022462	chr15:96699698-96699698	-1		5C
Slc38a4	69354	ENSMUSG00000022464	chr15:97055956-97055956	-1		Naïve
Rapgef3	223864	ENSMUSG00000022469	chr15:97767846-97767846	-1		5C
Hdac7	56233	ENSMUSG00000022475	chr15:97831494-97831494	-1		5C
Vdr	22337	ENSMUSG00000022479	chr15:97908310-97908310	-1		Naïve
Col2a1	12824	ENSMUSG00000022483	chr15:98004695-98004695	-1		primed
Nckap1l	105855	ENSMUSG00000022488	chr15:103453825-103453825	1		Naïve
Litaf	56722	ENSMUSG00000022500	chr16:10993121-10993121	-1		5C
Emp2	13731	ENSMUSG00000022505	chr16:10313968-10313968	-1		5C
Bcl6	12053	ENSMUSG00000022508	chr16:23988852-23988852	-1		primed
Trp63	22061	ENSMUSG00000022510	chr16:25801916-25801916	1		Naïve
Il1rap	16180	ENSMUSG00000022514	chr16:26581704-26581704	1		primed
Hes1	15205	ENSMUSG00000022528	chr16:30065340-30065340	1		primed
Tmem44		ENSMUSG00000022537	chr16:30549946-30549946	-1		5C
Cyc1	66445	ENSMUSG00000022551	chr15:76343523-76343523	1	Oxidative Phosphorylation
Oplah		ENSMUSG00000022562	chr15:76307101-76307101	-1		5C
Pycrl	66194	ENSMUSG00000022571	chr15:75921560-75921560	-1		primed
Gsdmd	69146	ENSMUSG00000022575	chr15:75862339-75862339	1		Naïve
Ly6c2	100041546	ENSMUSG00000022584	chr15:75111807-75111807	-1		5C
Arc		ENSMUSG00000022602	chr15:74672568-74672568	-1		5C
Mapk12	29857	ENSMUSG00000022610	chr15:89140703-89140703	-1		primed
Mapk8ip2	60597	ENSMUSG00000022619	chr15:89453913-89453913	1		primed
Shank3	58234	ENSMUSG00000022623	chr15:89499623-89499623	1		primed
Kif21a	16564	ENSMUSG00000022629	chr15:91049948-91049948	-1		primed
Yaf2	67057	ENSMUSG00000022634	chr15:93336808-93336808	-1		primed
Alcam	11658	ENSMUSG00000022636	chr16:52454074-52454074	-1		primed
Ccdc80		ENSMUSG00000022665	chr16:45093402-45093402	1		primed
Snai2	20583	ENSMUSG00000022676	chr16:14705852-14705852	1		primed
Mpv17l	93734	ENSMUSG00000022679	chr16:13903161-13903161	1		Naïve
Boc	117606	ENSMUSG00000022687	chr16:44558897-44558897	-1		primed
Crybg3	224273	ENSMUSG00000022723	chr16:59525614-59525614	-1		5C
Klhl22		ENSMUSG00000022750	chr16:17759618-17759618	1		Naïve
Tmem45a	56277	ENSMUSG00000022754	chr16:56886166-56886166	-1		5C
Thap7	69009	ENSMUSG00000022760	chr16:17531136-17531136	-1		Naïve
Ccdc116		ENSMUSG00000022768	chr16:17147229-17147229	-1		primed
Ypel1	106369	ENSMUSG00000022773	chr16:17069696-17069696	1		primed
Igsf11	207683	ENSMUSG00000022790	chr16:38902316-38902316	1		primed
Tfrc	22042	ENSMUSG00000022797	chr16:32608920-32608920	1		Naïve
Lmln	239833	ENSMUSG00000022802	chr16:33062521-33062521	1		primed
Fstl1	14314	ENSMUSG00000022816	chr16:37776873-37776873	1	Mesenchymal
Ndufb4	68194	ENSMUSG00000022820	chr16:37654453-37654453	-1	Oxidative Phosphorylation
Stxbp5l	207227	ENSMUSG00000022829	chr16:37384923-37384923	-1		Naïve
Mylk	107589	ENSMUSG00000022836	chr16:34784921-34784921	1		primed
Pdia5	72599	ENSMUSG00000022844	chr16:35490873-35490873	-1		Naïve
Thpo		ENSMUSG00000022847	chr16:20730627-20730627	-1		primed
Ehhadh	74147	ENSMUSG00000022853	chr16:21787844-21787844	-1		Naïve
Cxadr	13052	ENSMUSG00000022865	chr16:78301496-78301496	1	Epithelial
St6gal1		ENSMUSG00000022885	chr16:23224740-23224740	1		primed
Masp1	17174	ENSMUSG00000022887	chr16:23520590-23520590	-1		primed
Atp5j		ENSMUSG00000022890	chr16:84834239-84834239	-1	Oxidative Phosphorylation
Grik1	14805	ENSMUSG00000022935	chr16:88056176-88056176	-1		primed
Cbr3	109857	ENSMUSG00000022947	chr16:93683215-93683215	1		5C
Runx1	12394	ENSMUSG00000022952	chr16:92826149-92826149	-1		primed
Atp5o	28080	ENSMUSG00000022956	chr16:91926982-91926982	-1	Oxidative Phosphorylation
Tmem50b	77975	ENSMUSG00000022964	chr16:91597800-91597800	-1		Naïve
Ifngr2	15980	ENSMUSG00000022965	chr16:91547072-91547072	1		primed
Il10rb	16155	ENSMUSG00000022969	chr16:91406164-91406164	1		primed
Adcy6	11512	ENSMUSG00000022994	chr15:98607633-98607633	-1		primed
Enah	13800	ENSMUSG00000022995	chr1:182019661-182019661	-1		5C
Fmnl3	22379	ENSMUSG00000023008	chr15:99370482-99370482	-1		primed
Asic1	11419	ENSMUSG00000023017	chr15:99670718-99670718	1		primed
Cox14	66379	ENSMUSG00000023020	chr15:99725618-99725618	1		5C
Lima1	65970	ENSMUSG00000023022	chr15:99820143-99820143	-1		Naïve
Nr4a1	15370	ENSMUSG00000023034	chr15:101266846-101266846	1		5C
Pcdhga11	93707	ENSMUSG00000023036	chr18:37815079-37815079	1		primed
Krt18	16668	ENSMUSG00000023043	chr15:102028216-102028216	1		primed
Rgn	19733	ENSMUSG00000023070	chrX:20549787-20549787	1		5C
Ndufa5	68202	ENSMUSG00000023089	chr6:24528013-24528013	-1	Oxidative Phosphorylation
Reg2	19693	ENSMUSG00000023140	chr6:78405155-78405155	1		Naïve
Nagpa	27426	ENSMUSG00000023143	chr16:5204012-5204012	-1		Naïve
Leprel2	14789	ENSMUSG00000023191	chr6:124857752-124857752	-1		primed
Il15ra	16169	ENSMUSG00000023206	chr2:11705290-11705290	1		primed
Serping1	12258	ENSMUSG00000023224	chr2:84775404-84775404	-1		Naïve
Parp3		ENSMUSG00000023249	chr9:106476949-106476949	-1		primed
Slc26a6	171429	ENSMUSG00000023259	chr9:108853283-108853283	1		Naïve
Twf2	23999	ENSMUSG00000023277	chr9:106203108-106203108	1		5C
Slc17a9	228993	ENSMUSG00000023393	chr2:180725263-180725263	1		5C
Stk31	77485	ENSMUSG00000023403	chr6:49395604-49395604	1		Naïve
Tpi1	21991	ENSMUSG00000023456	chr6:124814296-124814296	-1	Glycolysis
Tulp2	56734	ENSMUSG00000023467	chr7:45486262-45486262	1		Naïve
Prph	19132	ENSMUSG00000023484	chr15:99055174-99055174	1		5C
Pcbp4	59092	ENSMUSG00000023495	chr9:106453291-106453291	1		primed
Tiam2		ENSMUSG00000023800	chr17:3397207-3397207	1		primed
Park2	50873	ENSMUSG00000023826	chr17:10840384-10840384	1		5C
Pde10a		ENSMUSG00000023868	chr17:8525372-8525372	1		primed
Smoc2	64074	ENSMUSG00000023886	chr17:14279506-14279506	1		primed
Mmp25	240047	ENSMUSG00000023903	chr17:23645269-23645269	-1		primed
Tnfrsf12a	27279	ENSMUSG00000023905	chr17:23677449-23677449	-1		primed
Cldn6	54419	ENSMUSG00000023906	chr17:23679365-23679365	1		primed
Satb1	20230	ENSMUSG00000023927	chr17:51832672-51832672	-1		primed
Spats1	71020	ENSMUSG00000023935	chr17:45474938-45474938	-1		Naïve
Slc5a7	63993	ENSMUSG00000023945	chr17:54299034-54299034	-1		primed
Polh	80905	ENSMUSG00000023953	chr17:46202625-46202625	-1		5C
Calcr	12311	ENSMUSG00000023964	chr6:3723001-3723001	-1		primed
Pgc	109820	ENSMUSG00000023987	chr17:47726842-47726842	1		Naïve
Foxp4	74123	ENSMUSG00000023991	chr17:47924645-47924645	-1		primed
Trem2	83433	ENSMUSG00000023992	chr17:48346401-48346401	1		5C
Cpne5	240058	ENSMUSG00000024008	chr17:29237797-29237797	-1		Naïve
Rsph1	22092	ENSMUSG00000024033	chr17:31277356-31277356	-1		5C
Slc37a1		ENSMUSG00000024036	chr17:31295483-31295483	1		5C
Ndufv3	78330	ENSMUSG00000024038	chr17:31520115-31520115	1	Oxidative Phosphorylation
Epb4.1l3	13823	ENSMUSG00000024044	chr17:69156810-69156810	1		primed
Myom1	17929	ENSMUSG00000024049	chr17:71019521-71019521	1		primed
Emilin2	246707	ENSMUSG00000024053	chr17:71310965-71310965	-1		primed
Smchd1	74355	ENSMUSG00000024054	chr17:71356496-71356496	-1		primed
Lbh	77889	ENSMUSG00000024063	chr17:72918305-72918305	1		primed
Xdh	22436	ENSMUSG00000024066	chr17:73950182-73950182	-1		primed
Crim1	50766	ENSMUSG00000024074	chr17:78200248-78200248	1		primed
Man2a1	17158	ENSMUSG00000024085	chr17:64600736-64600736	1		Naïve
Cyp1b1	13078	ENSMUSG00000024087	chr17:79715041-79715041	-1	Mesenchymal
Twsg1	65960	ENSMUSG00000024098	chr17:65951187-65951187	-1		primed
Ndufv2	72900	ENSMUSG00000024099	chr17:66101559-66101559	-1	Oxidative Phosphorylation
Cacna1h		ENSMUSG00000024112	chr17:25433783-25433783	-1		primed
Prss41	71003	ENSMUSG00000024114	chr17:23844155-23844155	-1		5C
Atp6v0c	11984	ENSMUSG00000024121	chr17:24167029-24167029	-1	Oxidative Phosphorylation
Six2	20472	ENSMUSG00000024134	chr17:85688274-85688274	-1		primed
Epas1	13819	ENSMUSG00000024140	chr17:86753907-86753907	1		5C
Mlst8		ENSMUSG00000024142	chr17:24479078-24479078	-1		Naïve
Rhoq	104215	ENSMUSG00000024143	chr17:86963082-86963082	1		primed
St6gal2		ENSMUSG00000024172	chr17:55445382-55445382	1		primed
Tmem8	60455	ENSMUSG00000024180	chr17:26113316-26113316	1		Naïve
Rgs11	50782	ENSMUSG00000024186	chr17:26202951-26202951	1		5C
Dusp1	19252	ENSMUSG00000024190	chr17:26508519-26508519	-1		5C
Cul2	71745	ENSMUSG00000024231	chr18:3383232-3383232	1		Naïve
Bambi	68010	ENSMUSG00000024232	chr18:3507957-3507957	1		primed
Zeb1	21417	ENSMUSG00000024238	chr18:5591860-5591860	1	Mesenchymal
Tmem178	68027	ENSMUSG00000024245	chr17:80944632-80944632	1		primed
Pkdcc	106522	ENSMUSG00000024247	chr17:83215292-83215292	1		primed
Cox7a2l	20463	ENSMUSG00000024248	chr17:83514333-83514333	-1	Oxidative Phosphorylation
Celf4	108013	ENSMUSG00000024268	chr18:25753983-25753983	-1		5C
Mapre2	212307	ENSMUSG00000024277	chr18:23752333-23752333	1		primed
Myo1f	17916	ENSMUSG00000024300	chr17:33555719-33555719	1		Naïve
Dtna	13527	ENSMUSG00000024302	chr18:23415415-23415415	1		5C
Cdh2	12558	ENSMUSG00000024304	chr18:16809246-16809246	-1	Mesenchymal	primed
Col11a2	12815	ENSMUSG00000024330	chr17:34039437-34039437	1		primed
Dsc2	13506	ENSMUSG00000024331	chr18:20059554-20059554	-1		primed
Psmb8	16913	ENSMUSG00000024338	chr17:34197721-34197721	1		primed
Tap2	21355	ENSMUSG00000024339	chr17:34203527-34203527	1		primed
Spata24	71242	ENSMUSG00000024352	chr18:35662186-35662186	-1		primed
Sil1	81500	ENSMUSG00000024357	chr18:35498925-35498925	-1		5C
Bin1	30948	ENSMUSG00000024381	chr18:32377217-32377217	1		primed
Psors1c2	57390	ENSMUSG00000024409	chr17:35533201-35533201	1		primed
Zfp521	225207	ENSMUSG00000024420	chr18:13972733-13972733	-1		primed
Lama3		ENSMUSG00000024421	chr18:12333819-12333819	1		5C
Ttc39c		ENSMUSG00000024424	chr18:12599926-12599926	1		Naïve
Arap3	106952	ENSMUSG00000024451	chr18:37997574-37997574	-1		primed
H2-M5	240095	ENSMUSG00000024459	chr17:36989537-36989537	-1		Naïve
Myot		ENSMUSG00000024471	chr18:44334074-44334074	1		Naïve
Jakmip2	76217	ENSMUSG00000024502	chr18:43687773-43687773	-1		primed
Spink3	20730	ENSMUSG00000024503	chr18:43737237-43737237	-1		primed
Rab27b		ENSMUSG00000024511	chr18:70141605-70141605	-1		primed
Dynap	75577	ENSMUSG00000024512	chr18:70244584-70244584	-1		5C
Lox		ENSMUSG00000024529	chr18:52529708-52529708	-1	Mesenchymal
Slmo1	225655	ENSMUSG00000024530	chr18:67464849-67464849	1		primed
Setbp1		ENSMUSG00000024548	chr18:79109391-79109391	-1		primed
Megf10	70417	ENSMUSG00000024593	chr18:57133090-57133090	1		primed
Prrc1	73137	ENSMUSG00000024594	chr18:57354733-57354733	1		Naïve
Fbn2	14119	ENSMUSG00000024598	chr18:58209926-58209926	-1		primed
Slc27a6	225579	ENSMUSG00000024600	chr18:58556257-58556257	1		primed
Cdx1	12590	ENSMUSG00000024619	chr18:61036199-61036199	-1		Naïve
Tle4		ENSMUSG00000024642	chr19:14597983-14597983	-1		5C
Cndp2		ENSMUSG00000024644	chr18:84685633-84685633	-1		Naïve
Cyb5a	109672	ENSMUSG00000024646	chr18:84851338-84851338	1		primed
Cbln2		ENSMUSG00000024647	chr18:86711110-86711110	1		primed
Fads3	60527	ENSMUSG00000024664	chr19:10041548-10041548	1		primed
Ms4a4d	66607	ENSMUSG00000024678	chr19:11536801-11536801	1		primed
Ms4a6d	68774	ENSMUSG00000024679	chr19:11604849-11604849	-1		5C
Lpxn	107321	ENSMUSG00000024696	chr19:12798606-12798606	1		primed
Gna14	14675	ENSMUSG00000024697	chr19:16435667-16435667	1		5C
Pcsk5	18552	ENSMUSG00000024713	chr19:17837632-17837632	-1		primed
Trpm6	225997	ENSMUSG00000024727	chr19:18749983-18749983	1		Naïve
Ms4a10	69826	ENSMUSG00000024731	chr19:10974670-10974670	-1		Naïve
Tmem132a	98170	ENSMUSG00000024736	chr19:10869940-10869940	-1		primed
Slc15a3	65221	ENSMUSG00000024737	chr19:10839727-10839727	1		primed
Pga5	58803	ENSMUSG00000024738	chr19:10678071-10678071	-1		primed
Syt7	54525	ENSMUSG00000024743	chr19:10389090-10389090	1		primed
Aldh1a7	26358	ENSMUSG00000024747	chr19:20727562-20727562	-1		primed
Htr7	15566	ENSMUSG00000024798	chr19:36057340-36057340	-1		primed
Mlana	77836	ENSMUSG00000024806	chr19:29697921-29697921	1		Naïve
Il33		ENSMUSG00000024810	chr19:29925114-29925114	1		primed
Dmrt1	50796	ENSMUSG00000024837	chr19:25505618-25505618	1		Naïve
Chka	12660	ENSMUSG00000024843	chr19:3851773-3851773	1		5C
Pitpnm1		ENSMUSG00000024851	chr19:4099998-4099998	1		primed
Pold4	69745	ENSMUSG00000024854	chr19:4231899-4231899	1		5C
Pip5k1b	18719	ENSMUSG00000024867	chr19:24555872-24555872	-1		Naïve
Dkk1	13380	ENSMUSG00000024868	chr19:30549665-30549665	-1		primed
Cnih2	12794	ENSMUSG00000024873	chr19:5098418-5098418	-1		primed
Asah2	54447	ENSMUSG00000024887	chr19:32061469-32061469	-1		primed
Pcx	18563	ENSMUSG00000024892	chr19:4510472-4510472	1		5C
Minpp1	17330	ENSMUSG00000024896	chr19:32485769-32485769	1	Glycolysis
Cpt1a	12894	ENSMUSG00000024900	chr19:3323301-3323301	1		Naïve
Peli3	240518	ENSMUSG00000024901	chr19:4943092-4943092	-1		Naïve
Efemp2	58859	ENSMUSG00000024909	chr19:5473973-5473973	1		primed
Fosl1	14283	ENSMUSG00000024912	chr19:5447703-5447703	1		primed
Lrp5	16973	ENSMUSG00000024913	chr19:3686556-3686556	-1		primed
Vldlr	22359	ENSMUSG00000024924	chr19:27216484-27216484	1		primed
Slc1a1	20510	ENSMUSG00000024935	chr19:28835049-28835049	1		Naïve
Ltbp3	16998	ENSMUSG00000024940	chr19:5740904-5740904	1		primed
Tcf7l2	21416	ENSMUSG00000024985	chr19:55741820-55741820	1		primed
Cyp26a1	13082	ENSMUSG00000024987	chr19:37697808-37697808	1		primed
Rbp4	19662	ENSMUSG00000024990	chr19:38125321-38125321	-1		primed
Plce1	74055	ENSMUSG00000024998	chr19:38481109-38481109	1		5C
Ccnj	240665	ENSMUSG00000025010	chr19:40831279-40831279	1		primed
Slit1	20562	ENSMUSG00000025020	chr19:41743492-41743492	-1		primed
Msr1	20288	ENSMUSG00000025044	chr8:39642678-39642678	-1		primed
Col17a1	12821	ENSMUSG00000025064	chr19:47692094-47692094	-1		5C
Gsto1	14873	ENSMUSG00000025068	chr19:47854970-47854970	1		5C
Casp7	12369	ENSMUSG00000025076	chr19:56397129-56397129	1		Naïve
Ablim1	226251	ENSMUSG00000025085	chr19:57216032-57216032	-1	Epithelial
Gfra1	14585	ENSMUSG00000025089	chr19:58455398-58455398	-1		primed
Ndufb8	67264	ENSMUSG00000025204	chr19:44555426-44555426	-1	Oxidative Phosphorylation
Sfxn3	94280	ENSMUSG00000025212	chr19:45047576-45047576	1		5C
Kazald1		ENSMUSG00000025213	chr19:45075241-45075241	1		primed
Fgf8	14179	ENSMUSG00000025219	chr19:45742874-45742874	-1		primed
Fbxl15	68431	ENSMUSG00000025226	chr19:46328184-46328184	1		Naïve
Adpgk	72141	ENSMUSG00000025236	chr9:59291572-59291572	1	Glycolysis
Zfhx4	80892	ENSMUSG00000025255	chr3:5218526-5218526	1		primed
Huwe1	59026	ENSMUSG00000025261	chrX:151800807-151800807	1		5C
Maged2		ENSMUSG00000025268	chrX:150814345-150814345	-1		primed
Tro	56191	ENSMUSG00000025272	chrX:150657583-150657583	-1		primed
Jph3	57340	ENSMUSG00000025318	chr8:121729623-121729623	1		primed
Itgb8	320910	ENSMUSG00000025321	chr12:119238802-119238802	-1		primed
Padi4	18602	ENSMUSG00000025330	chr4:140774236-140774236	-1		Naïve
Itga7	16404	ENSMUSG00000025348	chr10:128933813-128933813	1		5C
Mmp19	58223	ENSMUSG00000025355	chr10:128790953-128790953	1		primed
Aatk		ENSMUSG00000025375	chr11:120047145-120047145	-1		primed
Atp5b	11947	ENSMUSG00000025393	chr10:128083273-128083273	1	Oxidative Phosphorylation
Tac2		ENSMUSG00000025400	chr10:127724478-127724478	1		5C
Myo1a	432516	ENSMUSG00000025401	chr10:127705170-127705170	1		Naïve
Nab2	17937	ENSMUSG00000025402	chr10:127666710-127666710	-1		primed
Katnal2	71206	ENSMUSG00000025420	chr18:77047308-77047308	-1		primed
St8sia5	225742	ENSMUSG00000025425	chr18:77185853-77185853	1		5C
Rnf165	225743	ENSMUSG00000025427	chr18:77565136-77565136	-1		5C
Atp5a1	11946	ENSMUSG00000025428	chr18:77773729-77773729	1	Oxidative Phosphorylation
Avil	11567	ENSMUSG00000025432	chr10:127000709-127000709	1		5C
Crisp3	11572	ENSMUSG00000025433	chr17:40242288-40242288	-1		primed
Adam8	11501	ENSMUSG00000025473	chr7:139988434-139988434	-1		primed
Dpysl4	26757	ENSMUSG00000025478	chr7:139086001-139086001	1		primed
Syce1	74075	ENSMUSG00000025480	chr7:140787854-140787854	-1		Naïve
Urah	76974	ENSMUSG00000025481	chr7:140835018-140835018	1		5C
Ifitm3	66141	ENSMUSG00000025492	chr7:141010770-141010770	-1		5C
Sigirr	24058	ENSMUSG00000025494	chr7:141100546-141100546	-1		5C
Eps8l2	98845	ENSMUSG00000025504	chr7:141338880-141338880	1		5C
Tktl2		ENSMUSG00000025519	chr8:66511756-66511756	1		Naïve
Phkg1	18682	ENSMUSG00000025537	chr5:129879083-129879083	-1		Naïve
Fgf14	14169	ENSMUSG00000025551	chr14:124192902-124192902	-1		primed
Farp1	223254	ENSMUSG00000025555	chr14:121035564-121035564	1		primed
Slc15a1	56643	ENSMUSG00000025557	chr14:121505254-121505254	-1		Naïve
Cbx8	30951	ENSMUSG00000025578	chr11:119040969-119040969	-1		Naïve
Nptx1	18164	ENSMUSG00000025582	chr11:119547753-119547753	-1		primed
Nat1	17960	ENSMUSG00000025588	chr8:67490758-67490758	1		Naïve
Klhl4	237010	ENSMUSG00000025597	chrX:114474333-114474333	1		primed
Ccdc51	66658	ENSMUSG00000025645	chr9:109082493-109082493	1		Naïve
Col7a1		ENSMUSG00000025650	chr9:108953586-108953586	1		primed
Uqcrc1	22273	ENSMUSG00000025651	chr9:108936633-108936633	1	Oxidative Phosphorylation
Cnksr2	245684	ENSMUSG00000025658	chrX:158043294-158043294	-1		primed
Slc28a1		ENSMUSG00000025726	chr7:81114799-81114799	1		5C
Fam195a	68241	ENSMUSG00000025732	chr17:25868738-25868738	-1		Naïve
Gng13		ENSMUSG00000025739	chr17:25717171-25717171	1		5C
Sdc3	20970	ENSMUSG00000025743	chr4:130792537-130792537	1		primed
Jade1		ENSMUSG00000025764	chr3:41555731-41555731	1		Naïve
Atp5c1	11949	ENSMUSG00000025781	chr2:10080444-10080444	-1	Oxidative Phosphorylation
Clec3b	21922	ENSMUSG00000025784	chr9:123150946-123150946	1		5C
St8sia2	20450	ENSMUSG00000025789	chr7:74013674-74013674	-1		Naïve
Slco3a1	108116	ENSMUSG00000025790	chr7:74554614-74554614	-1		primed
Pgm2	72157	ENSMUSG00000025791	chr4:99929414-99929414	1	Glycolysis
Nrp1	18186	ENSMUSG00000025810	chr8:128359073-128359073	1	Mesenchymal	primed
Pramel6		ENSMUSG00000025838	chr2:87508458-87508458	1		Naïve
Pramel7	347712	ENSMUSG00000025839	chr2:87492418-87492418	-1		Naïve
Fam20c		ENSMUSG00000025854	chr5:138754514-138754514	1		primed
Prkar1b		ENSMUSG00000025855	chr5:139129759-139129759	-1		primed
Cplx2	12890	ENSMUSG00000025867	chr13:54371349-54371349	1		primed
Unc5a	107448	ENSMUSG00000025876	chr13:54949411-54949411	1		primed
Myo5b	17919	ENSMUSG00000025885	chr18:74440936-74440936	1		primed
Sox17	20671	ENSMUSG00000025902	chr1:4496413-4496413	-1		primed
Adhfe1		ENSMUSG00000025911	chr1:9547948-9547948	1		5C
Stau2	29819	ENSMUSG00000025920	chr1:16519228-16519228	-1		primed
Rdh10	98711	ENSMUSG00000025921	chr1:16105774-16105774	1		primed
Tfap2b	21419	ENSMUSG00000025927	chr1:19208914-19208914	1		primed
Msc	17681	ENSMUSG00000025930	chr1:14755990-14755990	-1		Naïve
Paqr8	74229	ENSMUSG00000025931	chr1:20890606-20890606	1		5C
Gsta3		ENSMUSG00000025934	chr1:21240589-21240589	1		Naïve
Lactb2	212442	ENSMUSG00000025937	chr1:13660546-13660546	-1		Naïve
Slco5a1		ENSMUSG00000025938	chr1:12992650-12992650	-1		primed
Akr1cl	70861	ENSMUSG00000025955	chr1:65032747-65032747	-1		Naïve
Adam23	23792	ENSMUSG00000025964	chr1:63445891-63445891	1		5C
Ndufs1	227197	ENSMUSG00000025968	chr1:63144961-63144961	-1	Oxidative Phosphorylation
Boll		ENSMUSG00000025977	chr1:55300178-55300178	-1		Naïve
Rftn2	74013	ENSMUSG00000025978	chr1:55226782-55226782	-1		Naïve
Acadl	11363	ENSMUSG00000026003	chr1:66863277-66863277	-1		primed
Ica1l		ENSMUSG00000026018	chr1:59990927-59990927	-1		Naïve
Ndufb3	66495	ENSMUSG00000026032	chr1:58586384-58586384	1	Oxidative Phosphorylation
Col3a1	12825	ENSMUSG00000026043	chr1:45311538-45311538	1	Mesenchymal	primed
1500015O10Rik	78896	ENSMUSG00000026051	chr1:43730602-43730602	1		5C
Il1rl1	17082	ENSMUSG00000026069	chr1:40429570-40429570	1		primed
Il1r1	16177	ENSMUSG00000026072	chr1:40225080-40225080	1	Mesenchymal
2010300C02Rik	72097	ENSMUSG00000026090	chr1:37625242-37625242	-1		primed
Tmeff2	56363	ENSMUSG00000026109	chr1:50900647-50900647	1		primed
Sema4c		ENSMUSG00000026121	chr1:36558349-36558349	-1		primed
Cfc1	12627	ENSMUSG00000026124	chr1:34535648-34535648	1		primed
Plcd4	18802	ENSMUSG00000026173	chr1:74542888-74542888	1		Naïve
Igfbp5	16011	ENSMUSG00000026185	chr1:72874884-72874884	-1		primed
Fn1	14268	ENSMUSG00000026193	chr1:71653172-71653172	-1	Mesenchymal
Ptprn	19275	ENSMUSG00000026204	chr1:75264213-75264213	-1		primed
Speg	11790	ENSMUSG00000026207	chr1:75375297-75375297	1		primed
Stk11ip	71728	ENSMUSG00000026213	chr1:75521529-75521529	1		5C
Sp100	20684	ENSMUSG00000026222	chr1:85649988-85649988	1		Naïve
Itm2c	64294	ENSMUSG00000026223	chr1:85894281-85894281	1		primed
Htr2b	15559	ENSMUSG00000026228	chr1:86111970-86111970	-1		primed
Serpine2	20720	ENSMUSG00000026249	chr1:79858696-79858696	-1	Mesenchymal	primed
Efhd1	98363	ENSMUSG00000026255	chr1:87264363-87264363	1		5C
Ngef	53972	ENSMUSG00000026259	chr1:87510362-87510362	-1		primed
Ndufa10	67273	ENSMUSG00000026260	chr1:92473860-92473860	-1	Oxidative Phosphorylation
Mlph	171531	ENSMUSG00000026303	chr1:90915085-90915085	1		5C
Cdh7		ENSMUSG00000026312	chr1:109982431-109982431	1		primed
Lypd1	72585	ENSMUSG00000026344	chr1:125912214-125912214	-1		primed
Tmem163	72160	ENSMUSG00000026347	chr1:127678096-127678096	-1		primed
Rgs2	19735	ENSMUSG00000026360	chr1:144004161-144004161	-1		primed
Tfcp2l1	81879	ENSMUSG00000026380	chr1:118627945-118627945	1		Naïve
Ptprc	19264	ENSMUSG00000026395	chr1:138116441-138116441	-1		5C
Pfkfb2	18640	ENSMUSG00000026409	chr1:130714575-130714575	-1		Naïve
Pkp1	18772	ENSMUSG00000026413	chr1:135919207-135919207	-1		5C
Tnni1		ENSMUSG00000026418	chr1:135779434-135779434	1		Naïve
Rassf5	54354	ENSMUSG00000026430	chr1:131200135-131200135	-1		Naïve
Rab29		ENSMUSG00000026433	chr1:131867224-131867224	1		Naïve
Nfasc	269116	ENSMUSG00000026442	chr1:132741757-132741757	-1		primed
Lrrn2	16980	ENSMUSG00000026443	chr1:132880273-132880273	1		5C
Pik3c2b	240752	ENSMUSG00000026447	chr1:133045667-133045667	1		Naïve
Atp2b4	381290	ENSMUSG00000026463	chr1:133801041-133801041	-1		Naïve
Mr1		ENSMUSG00000026471	chr1:155146804-155146804	-1		primed
Rgl1	19731	ENSMUSG00000026482	chr1:152766305-152766305	-1		primed
Kif26b	269152	ENSMUSG00000026494	chr1:178529125-178529125	1		primed
Mixl1	27217	ENSMUSG00000026497	chr1:180697034-180697034	-1		primed
Tmem63a		ENSMUSG00000026519	chr1:180942344-180942344	1		primed
Pycr2	69051	ENSMUSG00000026520	chr1:180904293-180904293	1		primed
Wdr64	75820	ENSMUSG00000026523	chr1:175698593-175698593	1		Naïve
Ifi202b	26388	ENSMUSG00000026535	chr1:173982744-173982744	-1		primed
Mnda	381308	ENSMUSG00000026536	chr1:173913046-173913046	-1		primed
Dusp27	240892	ENSMUSG00000026564	chr1:166127922-166127922	-1		5C
Dpt	56429	ENSMUSG00000026574	chr1:164796644-164796644	1		primed
Atp1b1	11931	ENSMUSG00000026576	chr1:164458355-164458355	-1		Naïve
F5	14067	ENSMUSG00000026579	chr1:164151838-164151838	1		primed
Prrx1	18933	ENSMUSG00000026586	chr1:163313672-163313672	-1		primed
Astn1	11899	ENSMUSG00000026587	chr1:158362273-158362273	1		primed
Slc30a10	226781	ENSMUSG00000026614	chr1:185454848-185454848	1		Naïve
Cr2	12902	ENSMUSG00000026616	chr1:195176716-195176716	-1		5C
Bpnt1	23827	ENSMUSG00000026617	chr1:185332149-185332149	1		Naïve
Mark1	226778	ENSMUSG00000026620	chr1:184999570-184999570	-1		primed
Atf3	11910	ENSMUSG00000026628	chr1:191183340-191183340	-1		5C
Lamb3		ENSMUSG00000026639	chr1:193207699-193207699	1		5C
Plxna2	18845	ENSMUSG00000026640	chr1:194618218-194618218	1		primed
Fam107b	66540	ENSMUSG00000026655	chr2:3613758-3613758	1		primed
Fcgr2b	14130	ENSMUSG00000026656	chr1:170976127-170976127	-1		5C
Phyh	16922	ENSMUSG00000026664	chr2:4919019-4919019	1		Naïve
Ddr2		ENSMUSG00000026674	chr1:170110561-170110561	-1		Naïve
Hsd17b7	15490	ENSMUSG00000026675	chr1:169969241-169969241	-1		primed
Ccdc3	74186	ENSMUSG00000026676	chr2:5137776-5137776	1		primed
Rgs5	19737	ENSMUSG00000026678	chr1:169655501-169655501	1		primed
Aldh9a1	56752	ENSMUSG00000026687	chr1:167349991-167349991	1	Glycolysis
Vim	22352	ENSMUSG00000026728	chr2:13573927-13573927	1	Mesenchymal	primed
Bmi1	12151	ENSMUSG00000026739	chr2:18677018-18677018	1		Naïve
Kif5c	16574	ENSMUSG00000026764	chr2:49619298-49619298	1		primed
Lypd6b	71897	ENSMUSG00000026765	chr2:49787688-49787688	1		primed
Itga8	241226	ENSMUSG00000026768	chr2:12301922-12301922	-1		primed
Pdss1	56075	ENSMUSG00000026784	chr2:22934123-22934123	1		Naïve
Apbb1ip	54519	ENSMUSG00000026786	chr2:22774094-22774094	1		primed
Slc2a8	56017	ENSMUSG00000026791	chr2:32982068-32982068	-1		5C
Ptges2	96979	ENSMUSG00000026820	chr2:32395896-32395896	1		Naïve
Kcnj3		ENSMUSG00000026824	chr2:55435970-55435970	1		primed
Dnm1	13429	ENSMUSG00000026825	chr2:32353247-32353247	-1		primed
Nr4a2		ENSMUSG00000026826	chr2:57115038-57115038	-1		primed
Gbgt1	227671	ENSMUSG00000026829	chr2:28496891-28496891	1		Naïve
Ermn	77767	ENSMUSG00000026830	chr2:58052864-58052864	-1		primed
1700007K13Rik	69327	ENSMUSG00000026831	chr2:28465852-28465852	-1		Naïve
Olfm1	56177	ENSMUSG00000026833	chr2:28205659-28205659	1		primed
Col5a1	12831	ENSMUSG00000026837	chr2:27886425-27886425	1	Mesenchymal	primed
Zeb2		ENSMUSG00000026872	chr2:45117395-45117395	-1		primed
Phf19	74016	ENSMUSG00000026873	chr2:34913976-34913976	-1		5C
Gsn	227753	ENSMUSG00000026879	chr2:35282380-35282380	1		primed
Ttll11	74410	ENSMUSG00000026885	chr2:35979624-35979624	-1		primed
Grb14	50915	ENSMUSG00000026888	chr2:64915019-64915019	-1		primed
Gca	227960	ENSMUSG00000026893	chr2:62664285-62664285	1		Naïve
Ndufa8	68375	ENSMUSG00000026895	chr2:36049406-36049406	-1	Oxidative Phosphorylation
Slc4a10	94229	ENSMUSG00000026904	chr2:62046462-62046462	1		Naïve
Gpsm1	67839	ENSMUSG00000026930	chr2:26315515-26315515	1		primed
Nacc2		ENSMUSG00000026932	chr2:26092177-26092177	-1		Naïve
Tmem141	51875	ENSMUSG00000026939	chr2:25621985-25621985	-1		primed
Grin1	14810	ENSMUSG00000026959	chr2:25319095-25319095	-1		5C
Rbms1	56878	ENSMUSG00000026970	chr2:60963192-60963192	-1		primed
Arrdc1	215705	ENSMUSG00000026972	chr2:24935163-24935163	-1		5C
Psd4		ENSMUSG00000026979	chr2:24367580-24367580	1		5C
Ly75	17076	ENSMUSG00000026980	chr2:60383303-60383303	-1		Naïve
Il1rn	16181	ENSMUSG00000026981	chr2:24336853-24336853	1		primed
Il1f8	69677	ENSMUSG00000026985	chr2:24153161-24153161	1		Naïve
Frzb	20378	ENSMUSG00000027004	chr2:80447625-80447625	-1		primed
Dnajc10	66861	ENSMUSG00000027006	chr2:80315466-80315466	1		primed
Slc25a12	78830	ENSMUSG00000027010	chr2:71367749-71367749	-1		5C
Xirp2	241431	ENSMUSG00000027022	chr2:67446002-67446002	1		Naïve
Stk39	53416	ENSMUSG00000027030	chr2:68472268-68472268	-1		primed
Cers6	241447	ENSMUSG00000027035	chr2:68861441-68861441	1		Naïve
Slc43a3	58207	ENSMUSG00000027074	chr2:84936664-84936664	1		Naïve
Slc43a1		ENSMUSG00000027075	chr2:84838850-84838850	1		Naïve
Smtnl1	68678	ENSMUSG00000027077	chr2:84822652-84822652	-1		Naïve
Ube2l6	56791	ENSMUSG00000027078	chr2:84798828-84798828	1		Naïve
Tfpi	21788	ENSMUSG00000027082	chr2:84475280-84475280	-1	Mesenchymal
Hoxd8	15437	ENSMUSG00000027102	chr2:74704615-74704615	1		Naïve
Lpcat4	99010	ENSMUSG00000027134	chr2:112239468-112239468	1		primed
Prrg4	228413	ENSMUSG00000027171	chr2:104849876-104849876	-1	Epithelial
Pamr1	210622	ENSMUSG00000027188	chr2:102550012-102550012	1		primed
Trim44	80985	ENSMUSG00000027189	chr2:102400900-102400900	-1		primed
Sema6d	214968	ENSMUSG00000027200	chr2:124089969-124089969	1		primed
Fbn1	14118	ENSMUSG00000027204	chr2:125506385-125506385	-1	Mesenchymal	primed
Fgf7	14178	ENSMUSG00000027208	chr2:126034658-126034658	1		primed
Cd82		ENSMUSG00000027215	chr2:93462411-93462411	-1		primed
Tspan18	241556	ENSMUSG00000027217	chr2:93334487-93334487	-1		Naïve
Creb3l1	26427	ENSMUSG00000027230	chr2:92024502-92024502	-1		primed
Mdk		ENSMUSG00000027239	chr2:91932297-91932297	-1		primed
Snap25	20614	ENSMUSG00000027273	chr2:136713453-136713453	1		primed
Itpka	228550	ENSMUSG00000027296	chr2:119742337-119742337	1		Naïve
Chac1	69065	ENSMUSG00000027313	chr2:119351229-119351229	1		5C
Spint1		ENSMUSG00000027315	chr2:119237362-119237362	1	Epithelial
Spef1	70997	ENSMUSG00000027329	chr2:131187282-131187282	-1		primed
Smox	228608	ENSMUSG00000027333	chr2:131491496-131491496	1		Naïve
Rasgrp1	19419	ENSMUSG00000027347	chr2:117343001-117343001	-1		Naïve
Bmp2	12156	ENSMUSG00000027358	chr2:133552159-133552159	1		primed
Slc27a2	26458	ENSMUSG00000027359	chr2:126552407-126552407	1	Epithelial
Prom2	192212	ENSMUSG00000027376	chr2:127541467-127541467	-1		5C
Slc20a1	20515	ENSMUSG00000027397	chr2:129198764-129198764	1		5C
Tgm3	21818	ENSMUSG00000027401	chr2:130012349-130012349	1		5C
Acss1	68738	ENSMUSG00000027452	chr2:150668258-150668258	-1	Glycolysis
Fam210b	67017	ENSMUSG00000027495	chr2:172345565-172345565	1		primed
Pag1		ENSMUSG00000027508	chr3:9833679-9833679	-1		Naïve
Zbp1	58203	ENSMUSG00000027514	chr2:173218923-173218923	-1		5C
Zdbf2	73884	ENSMUSG00000027520	chr1:63273265-63273265	1		primed
Gnas	14683	ENSMUSG00000027523	chr2:174284320-174284320	1		primed
Fabp5	16592	ENSMUSG00000027533	chr3:10012548-10012548	1		primed
Nfatc2	18019	ENSMUSG00000027544	chr2:168590260-168590260	-1		5C
Car3	12350	ENSMUSG00000027559	chr3:14863512-14863512	1		primed
Dok5	76829	ENSMUSG00000027560	chr2:170731807-170731807	1		primed
Car2	12349	ENSMUSG00000027562	chr3:14886273-14886273	1	Epithelial	primed
Col9a3		ENSMUSG00000027570	chr2:180597790-180597790	1		5C
Nkain4	58237	ENSMUSG00000027574	chr2:180943077-180943077	-1		Naïve
Helz2	229003	ENSMUSG00000027580	chr2:181242025-181242025	-1		5C
Stmn3	20262	ENSMUSG00000027581	chr2:181314500-181314500	-1		Naïve
Ggt7	207182	ENSMUSG00000027603	chr2:155514848-155514848	-1		primed
Acss2	60525	ENSMUSG00000027605	chr2:155517948-155517948	1	Glycolysis
Gss	14854	ENSMUSG00000027610	chr2:155592810-155592810	-1		Naïve
Procr	19124	ENSMUSG00000027611	chr2:155751117-155751117	1		primed
Hps3	12807	ENSMUSG00000027615	chr3:20035315-20035315	-1		5C
Mfn1	67414	ENSMUSG00000027668	chr3:32529465-32529465	1		Naïve
Gnb4	14696	ENSMUSG00000027669	chr3:32616585-32616585	-1		primed
Ndufb5	66046	ENSMUSG00000027673	chr3:32736990-32736990	1	Oxidative Phosphorylation
Mecom	14013	ENSMUSG00000027684	chr3:30013156-30013156	-1		primed
Nceh1	320024	ENSMUSG00000027698	chr3:27182965-27182965	1		Naïve
Anxa5	11747	ENSMUSG00000027712	chr3:36475887-36475887	-1		primed
Trpc3	22065	ENSMUSG00000027716	chr3:36690167-36690167	-1		primed
Postn	50706	ENSMUSG00000027750	chr3:54361109-54361109	1		primed
Mfsd1	66868	ENSMUSG00000027775	chr3:67582741-67582741	1		Naïve
Sohlh2	74434	ENSMUSG00000027794	chr3:55182028-55182028	1		Naïve
Dclk1	13175	ENSMUSG00000027797	chr3:55461758-55461758	1		primed
Nbea	26422	ENSMUSG00000027799	chr3:56183701-56183701	-1		primed
Tm4sf1	17112	ENSMUSG00000027800	chr3:57301919-57301919	-1		primed
Pfn2	18645	ENSMUSG00000027805	chr3:57847564-57847564	-1		primed
Mme	17380	ENSMUSG00000027820	chr3:63241537-63241537	1	Mesenchymal
Vmn2r1	56544	ENSMUSG00000027824	chr3:64081642-64081642	1		Naïve
Ccnl1		ENSMUSG00000027829	chr3:65958162-65958162	-1		5C
Ptx3	19288	ENSMUSG00000027832	chr3:66219910-66219910	1	Mesenchymal	5C
Shox2		ENSMUSG00000027833	chr3:66981318-66981318	-1		primed
Ngf	18049	ENSMUSG00000027859	chr3:102469928-102469928	1		primed
Cd2	12481	ENSMUSG00000027863	chr3:101287939-101287939	-1		Naïve
Slc6a17	229706	ENSMUSG00000027894	chr3:107518018-107518018	-1		primed
Rab13	68328	ENSMUSG00000027935	chr3:90213695-90213695	1		primed
Nup210l	77595	ENSMUSG00000027939	chr3:90104132-90104132	1		Naïve
Il6ra	16194	ENSMUSG00000027947	chr3:89913162-89913162	-1		Naïve
Efna1	13636	ENSMUSG00000027954	chr3:89279645-89279645	-1		Naïve
Vcam1	22329	ENSMUSG00000027962	chr3:116129688-116129688	-1		primed
Extl2	58193	ENSMUSG00000027963	chr3:116007462-116007462	1		primed
Prss12	19142	ENSMUSG00000027978	chr3:123446913-123446913	1		primed
Hadh	15107	ENSMUSG00000027984	chr3:131272101-131272101	-1		Naïve
Trim2		ENSMUSG00000027993	chr3:84304809-84304809	-1		5C
Pla2g12a	66350	ENSMUSG00000027999	chr3:129878622-129878622	1		primed
Snx7	76561	ENSMUSG00000028007	chr3:117868936-117868936	-1		primed
Ppa2	74776	ENSMUSG00000028013	chr3:133310110-133310110	1	Oxidative Phosphorylation
Pitx2	18741	ENSMUSG00000028023	chr3:129199878-129199878	1		primed
Alpk1	71481	ENSMUSG00000028028	chr3:127780513-127780513	-1		primed
Dkk2	56811	ENSMUSG00000028031	chr3:132085292-132085292	1		primed
Kcnq5	226922	ENSMUSG00000028033	chr1:21961581-21961581	-1		primed
Ptgfr	19220	ENSMUSG00000028036	chr3:151837630-151837630	-1		primed
Thbs3	21827	ENSMUSG00000028047	chr3:89215180-89215180	1		primed
Hcn3	15168	ENSMUSG00000028051	chr3:89160196-89160196	-1		Naïve
Lmna	16905	ENSMUSG00000028063	chr3:88503335-88503335	-1		5C
Pear1		ENSMUSG00000028073	chr3:87768948-87768948	-1		primed
Hormad1	67981	ENSMUSG00000028109	chr3:95559677-95559677	1		Naïve
Ctsk	13038	ENSMUSG00000028111	chr3:95499286-95499286	1		primed
Abca4	11304	ENSMUSG00000028125	chr3:122044443-122044443	1		5C
Adh5	11532	ENSMUSG00000028138	chr3:138443093-138443093	1	Glycolysis
Rorc	19885	ENSMUSG00000028150	chr3:94372831-94372831	1		5C
Mttp	17777	ENSMUSG00000028158	chr3:138143388-138143388	-1		primed
Dapp1	26377	ENSMUSG00000028159	chr3:137981545-137981545	-1		5C
Manba	110173	ENSMUSG00000028164	chr3:135485611-135485611	1		5C
Cisd2	67006	ENSMUSG00000028165	chr3:135423925-135423925	-1		primed
Lrrc7	242274	ENSMUSG00000028176	chr3:158562221-158562221	-1		Naïve
Lphn2	99633	ENSMUSG00000028184	chr3:148954635-148954635	-1		primed
Cyr61	16007	ENSMUSG00000028195	chr3:145649985-145649985	-1		5C
Asph	65973	ENSMUSG00000028207	chr4:9475458-9475458	-1		primed
Gem	14579	ENSMUSG00000028214	chr4:11704457-11704457	1		primed
Calb1	12307	ENSMUSG00000028222	chr4:15881264-15881264	1		primed
Faxc	76132	ENSMUSG00000028246	chr4:21931329-21931329	1		primed
Lmo4		ENSMUSG00000028266	chr3:144205220-144205220	-1		primed
Gbp3		ENSMUSG00000028268	chr3:142560052-142560052	1		primed
Gbp2	14469	ENSMUSG00000028270	chr3:142620602-142620602	1		primed
Ube2j1	56228	ENSMUSG00000028277	chr4:33031416-33031416	1		primed
Epha7	13841	ENSMUSG00000028289	chr4:28813131-28813131	1		primed
Stra6l		ENSMUSG00000028327	chr4:45848664-45848664	1		Naïve
Tmod1	21916	ENSMUSG00000028328	chr4:46038935-46038935	1		primed
Col15a1	12819	ENSMUSG00000028339	chr4:47208161-47208161	1		primed
Nr4a3	18124	ENSMUSG00000028341	chr4:48045153-48045153	1		primed
Brinp1	56710	ENSMUSG00000028351	chr4:68954397-68954397	-1		primed
Zfp618	72701	ENSMUSG00000028358	chr4:62965573-62965573	1		primed
Tnc	21923	ENSMUSG00000028364	chr4:64020725-64020725	-1		primed
Svep1	64817	ENSMUSG00000028369	chr4:58206596-58206596	-1		primed
Astn2	56079	ENSMUSG00000028373	chr4:66404611-66404611	-1		primed
Kdm4c		ENSMUSG00000028397	chr4:74242497-74242497	1		5C
Mpdz	17475	ENSMUSG00000028402	chr4:81442807-81442807	-1		primed
Epb4.1l4b	54357	ENSMUSG00000028434	chr4:57143437-57143437	-1		Naïve
Aqp3	11828	ENSMUSG00000028435	chr4:41098183-41098183	-1		Naïve
Cntfr	12804	ENSMUSG00000028444	chr4:41695442-41695442	-1		primed
Enho	69638	ENSMUSG00000028445	chr4:41640324-41640324	-1		primed
Cd72	12517	ENSMUSG00000028459	chr4:43454627-43454627	-1		Naïve
Ccdc107	622404	ENSMUSG00000028461	chr4:43492900-43492900	1		Naïve
Tpm2	22004	ENSMUSG00000028464	chr4:43523438-43523438	-1		primed
Npr2	230103	ENSMUSG00000028469	chr4:43631935-43631935	1		primed
Reck	53614	ENSMUSG00000028476	chr4:43875530-43875530	1	Mesenchymal
Bnc2	242509	ENSMUSG00000028487	chr4:84675034-84675034	-1		5C
Ppap2b	67916	ENSMUSG00000028517	chr4:105157347-105157347	1	Mesenchymal
Dab1	13131	ENSMUSG00000028519	chr4:103619359-103619359	1		primed
Pde4b	18578	ENSMUSG00000028525	chr4:102087543-102087543	1		primed
Ak4		ENSMUSG00000028527	chr4:101419277-101419277	1		Naïve
St3gal3	20441	ENSMUSG00000028538	chr4:118134890-118134890	-1		5C
B4galt2	53418	ENSMUSG00000028541	chr4:117883155-117883155	-1		primed
Slc6a9	14664	ENSMUSG00000028542	chr4:117834506-117834506	1		5C
Slc5a9	230612	ENSMUSG00000028544	chr4:111902918-111902918	-1		5C
Cdkn2c		ENSMUSG00000028551	chr4:109667189-109667189	-1	Mesenchymal
Ttc39a	230603	ENSMUSG00000028555	chr4:109406623-109406623	1		5C
Calr4		ENSMUSG00000028558	chr4:109234485-109234485	1		Naïve
Orc1	18392	ENSMUSG00000028587	chr4:108579423-108579423	1		Naïve
Podn	242608	ENSMUSG00000028600	chr4:108032090-108032090	-1		primed
Echdc2	52430	ENSMUSG00000028601	chr4:108165437-108165437	1		Naïve
Tnfrsf8	21941	ENSMUSG00000028602	chr4:145315147-145315147	-1		Naïve
Lrp8	16975	ENSMUSG00000028613	chr4:107802261-107802261	1		primed
Col9a2	12840	ENSMUSG00000028626	chr4:121039385-121039385	1		Naïve
Dyrk2	69181	ENSMUSG00000028630	chr10:118868903-118868903	-1		primed
Tfap2c		ENSMUSG00000028640	chr2:172549593-172549593	1		Naïve
Ndufs5	595136	ENSMUSG00000028648	chr4:123716326-123716326	-1	Oxidative Phosphorylation
Macf1	11426	ENSMUSG00000028649	chr4:123369931-123369931	-1		5C
Mycl		ENSMUSG00000028654	chr4:122995652-122995652	1		primed
Mfsd2a	76574	ENSMUSG00000028655	chr4:122961152-122961152	-1		primed
Ephb2	13844	ENSMUSG00000028664	chr4:136835988-136835988	-1		primed
Ptch2	19207	ENSMUSG00000028681	chr4:117096075-117096075	1		Naïve
Akr1a1	58810	ENSMUSG00000028692	chr4:116651680-116651680	-1	Glycolysis
Pik3r3	18710	ENSMUSG00000028698	chr4:116221618-116221618	1		Naïve
Mob3c	100465	ENSMUSG00000028709	chr4:115828092-115828092	1		Naïve
Pqlc2	212555	ENSMUSG00000028744	chr4:139310685-139310685	-1		Naïve
Vwa5b1	75718	ENSMUSG00000028753	chr4:138624012-138624012	-1		primed
Eif4g3	230861	ENSMUSG00000028760	chr4:137993022-137993022	1		primed
Alpl	11647	ENSMUSG00000028766	chr4:137796384-137796384	-1		Naïve
Phc2	54383	ENSMUSG00000028796	chr4:128654738-128654738	1		primed
Zfp362	230761	ENSMUSG00000028799	chr4:128806045-128806045	-1		primed
Slc30a2	230810	ENSMUSG00000028836	chr4:134343181-134343181	1		Naïve
Extl1	56219	ENSMUSG00000028838	chr4:134372558-134372558	-1		Naïve
Csf3r		ENSMUSG00000028859	chr4:126024550-126024550	1		Naïve
Sytl1	269589	ENSMUSG00000028860	chr4:133263087-133263087	-1		5C
Map3k6	53608	ENSMUSG00000028862	chr4:133240818-133240818	1		Naïve
Hgf	15234	ENSMUSG00000028864	chr5:16553550-16553550	1		primed
Cd164l2	69655	ENSMUSG00000028865	chr4:133220810-133220810	1		5C
Sema3a	20346	ENSMUSG00000028883	chr5:13396784-13396784	1		primed
Smpdl3b	100340	ENSMUSG00000028885	chr4:132757252-132757252	-1	Epithelial
Arhgef19	213649	ENSMUSG00000028919	chr4:141239499-141239499	1		5C
Cdk14		ENSMUSG00000028926	chr5:5266068-5266068	-1	Mesenchymal	primed
Smarcd3	66993	ENSMUSG00000028949	chr5:24601976-24601976	-1		Naïve
Tas1r1	110326	ENSMUSG00000028950	chr4:152038490-152038490	-1		Naïve
Tmub1	64295	ENSMUSG00000028958	chr5:24447854-24447854	-1		Naïve
Casz1	69743	ENSMUSG00000028977	chr4:148804429-148804429	1		5C
Nos3	18127	ENSMUSG00000028978	chr5:24364810-24364810	1		5C
Draxin	70433	ENSMUSG00000029005	chr4:148130698-148130698	-1		Naïve
Miip	28010	ENSMUSG00000029022	chr4:147868719-147868719	-1		5C
Arhgef16	230972	ENSMUSG00000029032	chr4:154282499-154282499	-1		5C
Plch2	269615	ENSMUSG00000029055	chr4:155010984-155010984	-1		5C
Mxra8	74761	ENSMUSG00000029070	chr4:155839680-155839680	1		primed
Bst1	12182	ENSMUSG00000029082	chr5:43818886-43818886	1		Naïve
Prom1	19126	ENSMUSG00000029086	chr5:44102032-44102032	-1		primed
Gpr125	70693	ENSMUSG00000029090	chr5:50058996-50058996	-1		primed
Htra3	78558	ENSMUSG00000029096	chr5:35679782-35679782	-1		primed
Trmt44	78890	ENSMUSG00000029097	chr5:35575070-35575070	-1		Naïve
Lrpap1	16976	ENSMUSG00000029103	chr5:35105766-35105766	-1		Naïve
Pcdh7	54216	ENSMUSG00000029108	chr5:57718021-57718021	1		primed
Ppp2r2c	269643	ENSMUSG00000029120	chr5:36868513-36868513	1		Naïve
Nsg1	18196	ENSMUSG00000029126	chr5:38159467-38159467	-1		primed
Fosl2	14284	ENSMUSG00000029135	chr5:32136472-32136472	1		primed
Krtcap3	69815	ENSMUSG00000029149	chr5:31251691-31251691	1		5C
Slc30a3		ENSMUSG00000029151	chr5:31093615-31093615	-1		primed
Sgcb	24051	ENSMUSG00000029156	chr5:73647713-73647713	-1		primed
Yipf7	75581	ENSMUSG00000029158	chr5:69542647-69542647	-1		Naïve
Cgref1	68567	ENSMUSG00000029161	chr5:30945480-30945480	-1		primed
Khk	16548	ENSMUSG00000029162	chr5:30921556-30921556	1		primed
Emilin1	100952	ENSMUSG00000029163	chr5:30913402-30913402	1		primed
Dpysl5		ENSMUSG00000029168	chr5:30711564-30711564	1		primed
Pgm1	66681	ENSMUSG00000029171	chr5:64092936-64092936	1	Glycolysis	Naïve
Klf3	16599	ENSMUSG00000029178	chr5:64803523-64803523	1		5C
Fam114a1	68303	ENSMUSG00000029185	chr5:64970071-64970071	1		primed
Sel1l3	231238	ENSMUSG00000029189	chr5:53213452-53213452	-1		primed
Gabra4	14397	ENSMUSG00000029211	chr5:71658308-71658308	-1		primed
Gabrb1	14400	ENSMUSG00000029212	chr5:71699932-71699932	1		primed
Pdgfra		ENSMUSG00000029231	chr5:75152291-75152291	1		primed
Brdt	114642	ENSMUSG00000029279	chr5:107331159-107331159	1		Naïve
Rufy3	52822	ENSMUSG00000029291	chr5:88583574-88583574	1		5C
Spp1	20750	ENSMUSG00000029304	chr5:104435118-104435118	1		primed
Dmp1	13406	ENSMUSG00000029307	chr5:104202617-104202617	1		primed
Sparcl1	13602	ENSMUSG00000029309	chr5:104114088-104114088	-1		primed
Cds1	74596	ENSMUSG00000029330	chr5:101765130-101765130	1	Epithelial	5C
Rasgef1b	320292	ENSMUSG00000029333	chr5:99252927-99252927	-1		primed
Prkg2	19092	ENSMUSG00000029334	chr5:99037351-99037351	-1		primed
Fgf5	14176	ENSMUSG00000029337	chr5:98254184-98254184	1		primed
Antxr2	71914	ENSMUSG00000029338	chr5:98030733-98030733	-1		primed
Asphd2	72898	ENSMUSG00000029348	chr5:112392213-112392213	-1		primed
Cxcl5	20311	ENSMUSG00000029371	chr5:90759299-90759299	1		5C
Cxcl15	20309	ENSMUSG00000029375	chr5:90794534-90794534	1		primed
Ereg	13874	ENSMUSG00000029377	chr5:91074617-91074617	1		primed
Cdk2ap1	13445	ENSMUSG00000029394	chr5:124354671-124354671	-1		primed
Scarb2	12492	ENSMUSG00000029426	chr5:92505608-92505608	-1		5C
Gbas	14467	ENSMUSG00000029432	chr5:129725063-129725063	1		5C
Aldh2	11669	ENSMUSG00000029455	chr5:121593824-121593824	-1	Glycolysis	5C
P2rx7	18439	ENSMUSG00000029468	chr5:122643911-122643911	1		5C
Camkk2	207565	ENSMUSG00000029471	chr5:122779410-122779410	-1		Naïve
Pxmp2	19301	ENSMUSG00000029499	chr5:110286186-110286186	-1		Naïve
Gpc2	71951	ENSMUSG00000029510	chr5:138279958-138279958	-1		primed
Pla2g1b	18778	ENSMUSG00000029522	chr5:115466262-115466262	1		Naïve
Sirt4		ENSMUSG00000029524	chr5:115484297-115484297	-1		Naïve
Cabp1	29867	ENSMUSG00000029544	chr5:115186308-115186308	-1		Naïve
Tfec	21426	ENSMUSG00000029553	chr6:16898441-16898441	-1		primed
Foxp2	114142	ENSMUSG00000029563	chr6:15185506-15185506	1		primed
Lfng	16848	ENSMUSG00000029570	chr5:140607341-140607341	1		primed
Ndufa4	17992	ENSMUSG00000029632	chr6:11907446-11907446	-1	Oxidative Phosphorylation
Rasl11a	68895	ENSMUSG00000029641	chr5:146845071-146845071	1		primed
Cdx2	12591	ENSMUSG00000029646	chr5:147307270-147307270	-1		Naïve
Flt1	14254	ENSMUSG00000029648	chr5:147726011-147726011	-1		primed
Slc46a3		ENSMUSG00000029650	chr5:147894815-147894815	-1		primed
Mtus2	77521	ENSMUSG00000029651	chr5:147957320-147957320	1		Naïve
Wdr95	381693	ENSMUSG00000029658	chr5:149528679-149528679	1		Naïve
Col1a2	12843	ENSMUSG00000029661	chr6:4504814-4504814	1		primed
Tfpi2	21789	ENSMUSG00000029664	chr6:3968357-3968357	-1		primed
Ssc4d	109267	ENSMUSG00000029699	chr5:135974531-135974531	-1		Naïve
Asns	102641622	ENSMUSG00000029752	chr6:7692871-7692871	-1		Naïve
Dync1i1	13426	ENSMUSG00000029757	chr6:5725639-5725639	1		primed
Ccdc136	232664	ENSMUSG00000029769	chr6:29396309-29396309	1		5C
Irf5		ENSMUSG00000029771	chr6:29526625-29526625	1		Naïve
Adcyap1r1	11517	ENSMUSG00000029778	chr6:55451978-55451978	1		primed
Abcg2		ENSMUSG00000029802	chr6:58584523-58584523	1		primed
Aoc1		ENSMUSG00000029811	chr6:48895254-48895254	1		5C
Zc3hav1	78781	ENSMUSG00000029826	chr6:38354273-38354273	-1		Naïve
Ptn	19242	ENSMUSG00000029838	chr6:36811361-36811361	-1		primed
Hoxa1	15394	ENSMUSG00000029844	chr6:52158317-52158317	-1		Naïve
Fam115c	232748	ENSMUSG00000029851	chr6:42645254-42645254	-1		primed
Epha1	13835	ENSMUSG00000029859	chr6:42373268-42373268	-1	Epithelial	primed
Zyx		ENSMUSG00000029860	chr6:42349828-42349828	1		primed
Fam131b	76156	ENSMUSG00000029861	chr6:42324640-42324640	-1		primed
Prdm5	70779	ENSMUSG00000029913	chr6:65778988-65778988	1		5C
Mkrn1	54484	ENSMUSG00000029922	chr6:39419776-39419776	-1		5C
Tgfa	21802	ENSMUSG00000029999	chr6:86195251-86195251	1		primed
Add2	11519	ENSMUSG00000030000	chr6:86078084-86078084	1		primed
Prickle2		ENSMUSG00000030020	chr6:92567366-92567366	-1		5C
Adamts9	101401	ENSMUSG00000030022	chr6:92943492-92943492	-1		primed
Wdr54	75659	ENSMUSG00000030032	chr6:83156397-83156397	-1		Naïve
M1ap	110958	ENSMUSG00000030041	chr6:82946902-82946902	1		Naïve
Hmces	232210	ENSMUSG00000030060	chr6:87913935-87913935	1		5C
Gxylt2	232313	ENSMUSG00000030074	chr6:100704734-100704734	1		primed
Aldh1l1	107747	ENSMUSG00000030088	chr6:90486427-90486427	1		Naïve
Nup210	54563	ENSMUSG00000030091	chr6:91116829-91116829	-1		Naïve
Slc6a6	21366	ENSMUSG00000030096	chr6:91684067-91684067	1		5C
Bhlhe40	20893	ENSMUSG00000030103	chr6:108660629-108660629	1		5C
Usp18	24110	ENSMUSG00000030107	chr6:121245906-121245906	1		primed
Ret	19713	ENSMUSG00000030110	chr6:118197744-118197744	-1		primed
A2m	232345	ENSMUSG00000030111	chr6:121636173-121636173	1		5C
Plxnd1	67784	ENSMUSG00000030123	chr6:115995005-115995005	-1		primed
Rasgef1a	70727	ENSMUSG00000030134	chr6:118066385-118066385	1		Naïve
Olr1	108078	ENSMUSG00000030162	chr6:129507165-129507165	-1		primed
Wnt5b		ENSMUSG00000030170	chr6:119449386-119449386	-1		primed
Klra2	16633	ENSMUSG00000030187	chr6:131247362-131247362	-1		primed
Emp1		ENSMUSG00000030208	chr6:135362931-135362931	1		5C
Plbd1	66857	ENSMUSG00000030214	chr6:136661928-136661928	-1		Naïve
Mgp	17313	ENSMUSG00000030218	chr6:136875805-136875805	-1		primed
Arhgdib		ENSMUSG00000030220	chr6:136941756-136941756	-1		primed
Rerg	232441	ENSMUSG00000030222	chr6:137169732-137169732	-1		primed
Slco1b2	28253	ENSMUSG00000030236	chr6:141629518-141629518	1		Naïve
Ldhb	16832	ENSMUSG00000030246	chr6:142507957-142507957	-1	Glycolysis
Kcnj8	16523	ENSMUSG00000030247	chr6:142571356-142571356	-1		primed
Abcc9	20928	ENSMUSG00000030249	chr6:142702274-142702274	-1		Naïve
Lrmp	16970	ENSMUSG00000030263	chr6:145115653-145115653	1		Naïve
Bcat1	12035	ENSMUSG00000030268	chr6:145048812-145048812	-1		Naïve
Ttll3	101100	ENSMUSG00000030276	chr6:113389260-113389260	1		Naïve
Slc6a1	232333	ENSMUSG00000030310	chr6:114282635-114282635	1		5C
Timp4	110595	ENSMUSG00000030317	chr6:115251849-115251849	-1		primed
Cand2	67088	ENSMUSG00000030319	chr6:115774538-115774538	1		primed
Scnn1a	20276	ENSMUSG00000030340	chr6:125320659-125320659	1		5C
Tnfrsf1a	21937	ENSMUSG00000030341	chr6:125349362-125349362	1		primed
D6Wsu163e	28040	ENSMUSG00000030347	chr6:126939966-126939966	1		Naïve
Tspan11	68498	ENSMUSG00000030351	chr6:127887589-127887589	1		primed
Pzp	11287	ENSMUSG00000030359	chr6:128526720-128526720	-1		Naïve
Clec2i	93675	ENSMUSG00000030365	chr6:128887588-128887588	1		5C
Slc8a2	110891	ENSMUSG00000030376	chr7:16130300-16130300	1		primed
Rtn2	20167	ENSMUSG00000030401	chr7:19282662-19282662	1		primed
Pglyrp1	21946	ENSMUSG00000030413	chr7:18884690-18884690	1		Naïve
Psd3	234353	ENSMUSG00000030465	chr8:67818295-67818295	-1		primed
Tdrd12	71981	ENSMUSG00000030491	chr7:35537537-35537537	-1		Naïve
Kctd15		ENSMUSG00000030499	chr7:34654398-34654398	-1		Naïve
Slc17a6	140919	ENSMUSG00000030500	chr7:51621830-51621830	1		5C
Pcsk6	18553	ENSMUSG00000030513	chr7:65861734-65861734	1		Naïve
Apba2	11784	ENSMUSG00000030519	chr7:64501706-64501706	1		primed
Trpm1	17364	ENSMUSG00000030523	chr7:64153835-64153835	1		Naïve
Chrna7	11441	ENSMUSG00000030525	chr7:63212526-63212526	-1		primed
Crtc3	70461	ENSMUSG00000030527	chr7:80688877-80688877	-1		primed
Rhcg	56315	ENSMUSG00000030549	chr7:79617657-79617657	-1		Naïve
Nr2f2	11819	ENSMUSG00000030551	chr7:70360593-70360593	-1		primed
Ctsc	13032	ENSMUSG00000030560	chr7:88278085-88278085	1		Naïve
Cd22		ENSMUSG00000030577	chr7:30879028-30879028	-1		Naïve
2200002D01Rik	72275	ENSMUSG00000030587	chr7:29248432-29248432	-1		Naïve
Rasgrp4	233046	ENSMUSG00000030589	chr7:29134854-29134854	1		5C
Ryr1	20190	ENSMUSG00000030592	chr7:29125151-29125151	-1		Naïve
Prss23os		ENSMUSG00000030623	chr7:89510007-89510007	1		primed
Sh3gl3		ENSMUSG00000030638	chr7:82173840-82173840	1		Naïve
Ndufc2	68197	ENSMUSG00000030647	chr7:97400003-97400003	1	Oxidative Phosphorylation
Pde2a	207728	ENSMUSG00000030653	chr7:101421691-101421691	1		primed
Xylt1	233781	ENSMUSG00000030657	chr7:117380979-117380979	1		primed
Nucb2	53322	ENSMUSG00000030659	chr7:116504369-116504369	1		primed
Mylpf	17907	ENSMUSG00000030672	chr7:127211608-127211608	1		Naïve
Sez6l2	233878	ENSMUSG00000030683	chr7:126950563-126950563	1		primed
Stard10	56018	ENSMUSG00000030688	chr7:101317086-101317086	1		primed
Aldoa		ENSMUSG00000030695	chr7:126799254-126799254	-1	Glycolysis
Nupr1	56312	ENSMUSG00000030717	chr7:126625676-126625676	-1		5C
Nfatc2ip	18020	ENSMUSG00000030722	chr7:126396737-126396737	-1		Naïve
Myh14	71960	ENSMUSG00000030739	chr7:44665501-44665501	-1		5C
Dgat2	67800	ENSMUSG00000030747	chr7:99182713-99182713	-1		primed
Il4ra	16190	ENSMUSG00000030748	chr7:125552282-125552282	1		primed
Myo7a	17921	ENSMUSG00000030761	chr7:98119524-98119524	-1		5C
Slc5a11	233836	ENSMUSG00000030769	chr7:123214813-123214813	1		5C
Tgfb1i1	21804	ENSMUSG00000030782	chr7:128246812-128246812	1		primed
Itgam	16409	ENSMUSG00000030786	chr7:128062640-128062640	1		Naïve
Adm	11535	ENSMUSG00000030790	chr7:110627661-110627661	1		5C
Dkkl1	50722	ENSMUSG00000030792	chr7:45211883-45211883	-1		Naïve
Tead2	21677	ENSMUSG00000030796	chr7:45215753-45215753	1		primed
Prss8	76560	ENSMUSG00000030800	chr7:127930113-127930113	-1	Epithelial	5C
9130019O22Rik	78921	ENSMUSG00000030823	chr7:127387166-127387166	-1		Naïve
Bcat2		ENSMUSG00000030826	chr7:45570153-45570153	1		5C
Itgal	16408	ENSMUSG00000030830	chr7:127296260-127296260	1		Naïve
Rgs10	67865	ENSMUSG00000030844	chr7:128418173-128418173	-1		primed
Fgfr2	14183	ENSMUSG00000030849	chr7:133123350-133123350	-1	Epithelial
Ndufab1	102634451	ENSMUSG00000030869	chr7:122101886-122101886	-1	Oxidative Phosphorylation
Cdr2	12585	ENSMUSG00000030878	chr7:120982312-120982312	-1		primed
Uqcrc2	67003	ENSMUSG00000030884	chr7:120635176-120635176	1	Oxidative Phosphorylation
Cnga4	233649	ENSMUSG00000030897	chr7:105404568-105404568	1		Naïve
Crym	12971	ENSMUSG00000030905	chr7:120202111-120202111	-1		5C
Chst15		ENSMUSG00000030930	chr7:132316714-132316714	-1		primed
Oat	18242	ENSMUSG00000030934	chr7:132576398-132576398	-1		primed
Lhpp	76429	ENSMUSG00000030946	chr7:132610638-132610638	1	Oxidative Phosphorylation
Uros	22276	ENSMUSG00000030979	chr7:133709094-133709094	-1		Naïve
Trim66	330627	ENSMUSG00000031026	chr7:109493738-109493738	-1		Naïve
Stk33		ENSMUSG00000031027	chr7:109439076-109439076	-1		Naïve
Tub	22141	ENSMUSG00000031028	chr7:109010825-109010825	1		primed
Ndufb11	104130	ENSMUSG00000031059	chrX:20617619-20617619	-1	Oxidative Phosphorylation
Fgf15	14170	ENSMUSG00000031073	chr7:144896532-144896532	1		primed
Fgf3	14174	ENSMUSG00000031074	chr7:144838083-144838083	1		Naïve
Ano1	101772	ENSMUSG00000031075	chr7:144738543-144738543	-1		5C
Elf4		ENSMUSG00000031103	chrX:48454169-48454169	-1		Naïve
Stk26	70415	ENSMUSG00000031112	chrX:50841047-50841047	1		primed
Slc9a9	331004	ENSMUSG00000031129	chr9:94669909-94669909	1		primed
Arhgef6	73341	ENSMUSG00000031133	chrX:57240889-57240889	-1		primed
Rbmx	19655	ENSMUSG00000031134	chrX:57392981-57392981	-1		primed
Syp	20977	ENSMUSG00000031144	chrX:7638471-7638471	1		primed
Prickle3	54630	ENSMUSG00000031145	chrX:7657260-7657260	1		Naïve
Ccdc120	54648	ENSMUSG00000031150	chrX:7741341-7741341	-1		5C
Pim2	18715	ENSMUSG00000031155	chrX:7878262-7878262	1		primed
Hdac6		ENSMUSG00000031161	chrX:7947889-7947889	-1		5C
Glod5	69824	ENSMUSG00000031163	chrX:8018492-8018492	-1		5C
Was	22376	ENSMUSG00000031165	chrX:8090498-8090498	-1		Naïve
Ebp	13595	ENSMUSG00000031168	chrX:8193512-8193512	-1		Naïve
Porcn	53627	ENSMUSG00000031169	chrX:8206525-8206525	-1		Naïve
Slc38a5	209837	ENSMUSG00000031170	chrX:8271133-8271133	1		5C
Magee1	107528	ENSMUSG00000031227	chrX:105120378-105120378	1		primed
Cox7b	66142	ENSMUSG00000031231	chrX:106015700-106015700	1	Oxidative Phosphorylation
Tnmd	64103	ENSMUSG00000031250	chrX:133850980-133850980	1		primed
Srpx2		ENSMUSG00000031253	chrX:133908426-133908426	1		primed
Sytl4	27359	ENSMUSG00000031255	chrX:133981783-133981783	-1		primed
Col4a6	94216	ENSMUSG00000031273	chrX:141474076-141474076	-1		primed
Acsl4		ENSMUSG00000031278	chrX:142390344-142390344	-1		primed
Chrdl1	83453	ENSMUSG00000031283	chrX:143390099-143390099	-1		primed
Dcx	13193	ENSMUSG00000031285	chrX:143933311-143933311	-1		primed
Pdha1	18597	ENSMUSG00000031299	chrX:160138413-160138413	-1	Glycolysis
Map3k15	270672	ENSMUSG00000031303	chrX:159988433-159988433	1		primed
Zmym3	56364	ENSMUSG00000031310	chrX:101419798-101419798	-1		Naïve
Gabre	14404	ENSMUSG00000031340	chrX:72274803-72274803	-1		Naïve
Gpm6b	14758	ENSMUSG00000031342	chrX:166238911-166238911	1		primed
Arhgap6	11856	ENSMUSG00000031355	chrX:168795099-168795099	1		primed
Syap1	67043	ENSMUSG00000031357	chrX:162888447-162888447	-1		5C
Xlr4c		ENSMUSG00000031362	chrX:73243068-73243068	-1		Naïve
Bgn	12111	ENSMUSG00000031375	chrX:73483602-73483602	1		primed
Piga		ENSMUSG00000031381	chrX:164419793-164419793	1		Naïve
Arhgap4	171207	ENSMUSG00000031389	chrX:73911336-73911336	-1		Naïve
Plxna3	18846	ENSMUSG00000031398	chrX:74329066-74329066	1		primed
Zcchc18		ENSMUSG00000031428	chrX:136993155-136993155	1		primed
Mcf2l	17207	ENSMUSG00000031442	chr8:12873806-12873806	1		5C
Rasa3	19414	ENSMUSG00000031453	chr8:13584038-13584038	-1		primed
Myom2	17930	ENSMUSG00000031461	chr8:15057653-15057653	1		Naïve
Angpt2	11601	ENSMUSG00000031465	chr8:18741562-18741562	-1		primed
Rab11fip1	75767	ENSMUSG00000031488	chr8:27174646-27174646	-1		Naïve
Adrb3	11556	ENSMUSG00000031489	chr8:27229588-27229588	-1		Naïve
Rab20	19332	ENSMUSG00000031504	chr8:11478638-11478638	-1		Naïve
Ptpn7		ENSMUSG00000031506	chr1:135132700-135132700	1		5C
Gpm6a	234267	ENSMUSG00000031517	chr8:54954728-54954728	1		primed
Dlc1	50768	ENSMUSG00000031523	chr8:36613943-36613943	-1	Mesenchymal
Plat	18791	ENSMUSG00000031538	chr8:22757744-22757744	1	Mesenchymal	primed
Ap3m2	64933	ENSMUSG00000031539	chr8:22805654-22805654	-1		5C
Ido2	209176	ENSMUSG00000031549	chr8:24554597-24554597	-1		Naïve
Tenm3		ENSMUSG00000031561	chr8:48367363-48367363	-1		primed
Fgfr1	14182	ENSMUSG00000031565	chr8:25513654-25513654	1	Mesenchymal	primed
Star	20845	ENSMUSG00000031574	chr8:25808474-25808474	1		Naïve
Pdgfrl	68797	ENSMUSG00000031595	chr8:40926212-40926212	1		primed
Hpgd	15446	ENSMUSG00000031613	chr8:56294552-56294552	1		Naïve
Ednra	13617	ENSMUSG00000031616	chr8:77724436-77724436	-1		primed
Nr3c2		ENSMUSG00000031618	chr8:76899442-76899442	1		Naïve
Sorbs2	234214	ENSMUSG00000031626	chr8:45507794-45507794	1		primed
Cbln1	12404	ENSMUSG00000031654	chr8:87472592-87472592	-1		primed
Adcy7		ENSMUSG00000031659	chr8:88272403-88272403	1		primed
Nkd1	93960	ENSMUSG00000031661	chr8:88521344-88521344	1		primed
Snx20	71607	ENSMUSG00000031662	chr8:88636128-88636128	-1		Naïve
Cdh11	12552	ENSMUSG00000031673	chr8:102785111-102785111	-1	Mesenchymal	primed
Tbc1d9	71310	ENSMUSG00000031709	chr8:83165352-83165352	1		primed
Irx3	16373	ENSMUSG00000031734	chr8:91801915-91801915	-1		primed
Irx5	54352	ENSMUSG00000031737	chr8:92357796-92357796	1		primed
Mmp2	17390	ENSMUSG00000031740	chr8:92827328-92827328	1	Mesenchymal	primed
Gnao1	14681	ENSMUSG00000031748	chr8:93810838-93810838	1		primed
Amfr	23802	ENSMUSG00000031751	chr8:94012663-94012663	-1		primed
Cntnap4	170571	ENSMUSG00000031772	chr8:112570043-112570043	1		primed
Arl2bp	107566	ENSMUSG00000031776	chr8:94666755-94666755	1		primed
Cx3cl1	20312	ENSMUSG00000031778	chr8:94772009-94772009	1		primed
Gpr56		ENSMUSG00000031785	chr8:94977109-94977109	1		5C
Kifc3	16582	ENSMUSG00000031788	chr8:95142540-95142540	-1		5C
Cngb1	333329	ENSMUSG00000031789	chr8:95306585-95306585	-1		5C
Tpm4	326618	ENSMUSG00000031799	chr8:72134975-72134975	1		primed
Cox4i1	12857	ENSMUSG00000031818	chr8:120668222-120668222	1	Oxidative Phosphorylation
6430548M08Rik	234797	ENSMUSG00000031824	chr8:120114152-120114152	1		5C
Crispld2	78892	ENSMUSG00000031825	chr8:119992438-119992438	1		Naïve
Cotl1	72042	ENSMUSG00000031827	chr8:119840579-119840579	-1		primed
Ifi30	65972	ENSMUSG00000031838	chr8:70766663-70766663	-1	Epithelial	5C
Rab3a		ENSMUSG00000031840	chr8:70754711-70754711	1		Naïve
Lpar2	53978	ENSMUSG00000031861	chr8:69822429-69822429	1		primed
Pgr	18667	ENSMUSG00000031870	chr9:8900468-8900468	1		primed
Cmtm3	68119	ENSMUSG00000031875	chr8:104340594-104340594	1		primed
Ces2g	72361	ENSMUSG00000031877	chr8:104961718-104961718	1		5C
Rrad	56437	ENSMUSG00000031880	chr8:104631321-104631321	-1		primed
Tradd	71609	ENSMUSG00000031887	chr8:105264609-105264609	-1		Naïve
Hsd11b2	15484	ENSMUSG00000031891	chr8:105518746-105518746	1		primed
Psmb10	19171	ENSMUSG00000031897	chr8:105938392-105938392	-1		primed
Slc7a6	330836	ENSMUSG00000031904	chr8:106168875-106168875	1		primed
Gabarapl2	93739	ENSMUSG00000031950	chr8:111940703-111940703	1		Naïve
Ldhd	52815	ENSMUSG00000031958	chr8:111628587-111628587	-1		5C
Bmper	73230	ENSMUSG00000031963	chr9:23223076-23223076	1		primed
Acta1	11459	ENSMUSG00000031972	chr8:123894736-123894736	-1		5C
Adamts8	30806	ENSMUSG00000031994	chr9:30942562-30942562	1		Naïve
Pdgfd	71785	ENSMUSG00000032006	chr9:6168612-6168612	1		5C
Thy1	21838	ENSMUSG00000032011	chr9:44043384-44043384	1		primed
Oaf	102644	ENSMUSG00000032014	chr9:43239816-43239816	-1		primed
Pou2f3	18988	ENSMUSG00000032015	chr9:43210369-43210369	-1		Naïve
Sc5d	235293	ENSMUSG00000032018	chr9:42264300-42264300	-1		primed
Ubash3b	72828	ENSMUSG00000032020	chr9:41158062-41158062	-1		primed
Clmp	71566	ENSMUSG00000032024	chr9:40685962-40685962	1		primed
Nxpe2	78252	ENSMUSG00000032028	chr9:48340898-48340898	-1		5C
Cul5	75717	ENSMUSG00000032030	chr9:53670014-53670014	-1		Naïve
Ets1	23871	ENSMUSG00000032035	chr9:32636221-32636221	1		primed
Kirrel3	67703	ENSMUSG00000032036	chr9:34485894-34485894	1		primed
4833427G06Rik	235345	ENSMUSG00000032057	chr9:51102078-51102078	-1		primed
Cryab	12955	ENSMUSG00000032060	chr9:50752758-50752758	1		5C
Tex12	66654	ENSMUSG00000032065	chr9:50561268-50561268	-1		Naïve
Tagln	21345	ENSMUSG00000032085	chr9:45936058-45936058	-1	Mesenchymal
Mpzl2	14012	ENSMUSG00000032092	chr9:45042425-45042425	1	Epithelial
Cd3e	12501	ENSMUSG00000032093	chr9:45009590-45009590	-1		Naïve
Ddx25	30959	ENSMUSG00000032101	chr9:35558528-35558528	-1		primed
Nlrx1		ENSMUSG00000032109	chr9:44268599-44268599	-1		5C
Fez1		ENSMUSG00000032118	chr9:36821939-36821939	1		5C
C2cd2l	71764	ENSMUSG00000032120	chr9:44320282-44320282	-1		Naïve
Tmem218	66279	ENSMUSG00000032121	chr9:37208333-37208333	1		5C
Slc37a2	56857	ENSMUSG00000032122	chr9:37255738-37255738	-1		Naïve
Mcam	84004	ENSMUSG00000032135	chr9:44134469-44134469	1		5C
Bmp5	12160	ENSMUSG00000032179	chr9:75775364-75775364	1		primed
Lysmd2	70082	ENSMUSG00000032184	chr9:75625732-75625732	1		primed
Tmod2		ENSMUSG00000032186	chr9:75611325-75611325	-1		primed
Gnb5	14697	ENSMUSG00000032192	chr9:75311395-75311395	1		primed
Rab27a		ENSMUSG00000032202	chr9:73044854-73044854	1		5C
Lipc	15450	ENSMUSG00000032207	chr9:70934808-70934808	-1		Naïve
Itga11	319480	ENSMUSG00000032243	chr9:62677826-62677826	1		primed
Elovl4	83603	ENSMUSG00000032262	chr9:83806252-83806252	-1		primed
Fam46a	212943	ENSMUSG00000032265	chr9:85327124-85327124	-1		primed
Usp28	235323	ENSMUSG00000032267	chr9:48985385-48985385	1		5C
Nnmt	18113	ENSMUSG00000032271	chr9:48605153-48605153	-1		Naïve
Thsd4	207596	ENSMUSG00000032289	chr9:60511035-60511035	-1		primed
Ptpn9	56294	ENSMUSG00000032290	chr9:56994968-56994968	1		primed
Crabp1	12903	ENSMUSG00000032291	chr9:54764748-54764748	1		primed
Pkm	18746	ENSMUSG00000032294	chr9:59656368-59656368	1	Glycolysis
Cyp1a1	13076	ENSMUSG00000032315	chr9:57697613-57697613	1		Naïve
Cyp11a1	13070	ENSMUSG00000032323	chr9:58006411-58006411	1		primed
Tspan3	56434	ENSMUSG00000032324	chr9:56161070-56161070	-1		primed
Cox7a2	12866	ENSMUSG00000032330	chr9:79759853-79759853	-1	Oxidative Phosphorylation
Col12a1		ENSMUSG00000032332	chr9:79612970-79612970	-1		primed
Loxl1	16949	ENSMUSG00000032334	chr9:58313212-58313212	-1		primed
Mb21d1	214763	ENSMUSG00000032344	chr9:78443204-78443204	-1		Naïve
Ooep	67968	ENSMUSG00000032346	chr9:78378725-78378725	-1		5C
Mlip	69642	ENSMUSG00000032355	chr9:77138702-77138702	-1		Naïve
Ctsh	13036	ENSMUSG00000032359	chr9:90054152-90054152	1		primed
Tpm1	22003	ENSMUSG00000032366	chr9:67043907-67043907	-1		primed
Zic1		ENSMUSG00000032368	chr9:91365768-91365768	-1		primed
Plscr2	18828	ENSMUSG00000032372	chr9:92275602-92275602	1		5C
Snx1	56440	ENSMUSG00000032382	chr9:66124886-66124886	-1		Naïve
Igdcc3	19289	ENSMUSG00000032394	chr9:65141154-65141154	1		primed
Nt5e	23959	ENSMUSG00000032420	chr9:88327197-88327197	1		primed
Cmtm7	102545	ENSMUSG00000032436	chr9:114781993-114781993	-1		Naïve
Eomes	13813	ENSMUSG00000032446	chr9:118478212-118478212	1		primed
Clstn2	64085	ENSMUSG00000032452	chr9:98033181-98033181	-1		primed
Pik3cb	74769	ENSMUSG00000032462	chr9:99140087-99140087	-1		5C
Pth1r		ENSMUSG00000032492	chr9:110743686-110743686	-1		primed
Dclk3	245038	ENSMUSG00000032500	chr9:111439081-111439081	1		Naïve
Trib1	211770	ENSMUSG00000032501	chr15:59648350-59648350	1		5C
Scn5a	20271	ENSMUSG00000032511	chr9:119579016-119579016	-1		primed
Amotl2	56332	ENSMUSG00000032531	chr9:102716672-102716672	1		5C
Rab6b	270192	ENSMUSG00000032549	chr9:103111787-103111787	1		5C
Trf	22041	ENSMUSG00000032554	chr9:103230273-103230273	-1		5C
Nphp3	74025	ENSMUSG00000032558	chr9:104002544-104002544	1		primed
Col6a4	68553	ENSMUSG00000032572	chr9:105998322-105998322	-1		5C
Cish	12700	ENSMUSG00000032578	chr9:107296026-107296026	1		5C
Bsn	12217	ENSMUSG00000032589	chr9:108190384-108190384	-1		5C
Uba7	74153	ENSMUSG00000032596	chr9:107975505-107975505	1		primed
Slc25a20	57279	ENSMUSG00000032602	chr9:108662088-108662088	1		Naïve
Thsd7a	330267	ENSMUSG00000032625	chr6:12749410-12749410	-1		primed
Chsy1	269941	ENSMUSG00000032640	chr7:66109515-66109515	1		primed
Fhl3	14201	ENSMUSG00000032643	chr4:124700701-124700701	1		primed
Oas3	246727	ENSMUSG00000032661	chr5:120777661-120777661	-1		5C
Cd59a		ENSMUSG00000032679	chr2:104095801-104095801	1		5C
Oas2	246728	ENSMUSG00000032690	chr5:120749853-120749853	-1		5C
Lmo2	16909	ENSMUSG00000032698	chr2:103970129-103970129	1		primed
Mdfi		ENSMUSG00000032717	chr17:47833241-47833241	-1		primed
Sbspon	226866	ENSMUSG00000032719	chr1:15892722-15892722	-1		5C
Abtb2	99382	ENSMUSG00000032724	chr2:103566310-103566310	1		primed
Mier3	218613	ENSMUSG00000032727	chr13:111686178-111686178	1		Naïve
Snx33	235406	ENSMUSG00000032733	chr9:56928371-56928371	-1		primed
Gab3	210710	ENSMUSG00000032750	chrX:75084905-75084905	-1		Naïve
Gng11	66066	ENSMUSG00000032766	chr6:4003943-4003943	1		primed
Mctp2	244049	ENSMUSG00000032776	chr7:72306595-72306595	-1		5C
Pdxk	216134	ENSMUSG00000032788	chr10:78464975-78464975	-1		Naïve
Arap1	69710	ENSMUSG00000032812	chr7:101348067-101348067	1		5C
Zswim6	67263	ENSMUSG00000032846	chr13:107890064-107890064	-1		primed
Abcc4	239273	ENSMUSG00000032849	chr14:118706219-118706219	-1		5C
Pkd1	18763	ENSMUSG00000032855	chr17:24549950-24549950	1		5C
Slc16a1	20501	ENSMUSG00000032902	chr3:104638668-104638668	1		primed
Sgpp2	433323	ENSMUSG00000032908	chr1:78310345-78310345	1		primed
Camkv	235604	ENSMUSG00000032936	chr9:107935846-107935846	1		primed
Sox10	20665	ENSMUSG00000033006	chr15:79164490-79164490	-1		primed
Nfatc1	18018	ENSMUSG00000033016	chr18:80713071-80713071	-1		primed
Cdo1	12583	ENSMUSG00000033022	chr18:46728342-46728342	-1		Naïve
1700088E04Rik	27660	ENSMUSG00000033029	chr15:79134916-79134916	-1		primed
Calhm2	72691	ENSMUSG00000033033	chr19:47138294-47138294	-1		Naïve
Micall1	27008	ENSMUSG00000033039	chr15:79108972-79108972	1		primed
Lmo7	380928	ENSMUSG00000033060	chr14:101729957-101729957	1		Naïve
Cntnap3	238680	ENSMUSG00000033063	chr13:64903888-64903888	-1		5C
Pfkm		ENSMUSG00000033065	chr15:98092589-98092589	1	Glycolysis	5C
Cdc14b	218294	ENSMUSG00000033102	chr13:64274973-64274973	-1		primed
Rnf125	67664	ENSMUSG00000033107	chr18:20944625-20944625	1		Naïve
Slc22a15	242126	ENSMUSG00000033147	chr3:101924449-101924449	-1		primed
Podxl2		ENSMUSG00000033152	chr6:88843720-88843720	-1		primed
Card10	105844	ENSMUSG00000033170	chr15:78803042-78803042	-1		primed
Myh2	17882	ENSMUSG00000033196	chr11:67171066-67171066	1		Naïve
Mamdc2	71738	ENSMUSG00000033207	chr19:23448322-23448322	-1		primed
AA467197	433470	ENSMUSG00000033213	chr2:122636986-122636986	1		Naïve
Slitrk5	75409	ENSMUSG00000033214	chr14:111675115-111675115	1		primed
Gm5134	333669	ENSMUSG00000033255	chr10:75954514-75954514	1		5C
Ttll4	67534	ENSMUSG00000033257	chr1:74661745-74661745	1		primed
Ptprm	19274	ENSMUSG00000033278	chr17:67354459-67354459	-1		primed
Dpyd	99586	ENSMUSG00000033308	chr3:118562129-118562129	1		primed
Fbxl8	50788	ENSMUSG00000033313	chr8:105264648-105264648	1		Naïve
Galnt9	231605	ENSMUSG00000033316	chr5:110544345-110544345	1		5C
Gstt2	14872	ENSMUSG00000033318	chr10:75834881-75834881	-1		5C
Magea4	17140	ENSMUSG00000033343	chrX:72222017-72222017	1		Naïve
Chst2	54371	ENSMUSG00000033350	chr9:95406722-95406722	-1		primed
Prrg3	208748	ENSMUSG00000033361	chrX:71962624-71962624	1		primed
Usp37	319651	ENSMUSG00000033364	chr1:74505803-74505803	-1		Naïve
Palmd	114301	ENSMUSG00000033377	chr3:116968987-116968987	-1		5C
Atp6v0b	114143	ENSMUSG00000033379	chr4:117887329-117887329	-1	Oxidative Phosphorylation
Frrs1	20321	ENSMUSG00000033386	chr3:116878227-116878227	1		5C
Arhgap44	216831	ENSMUSG00000033389	chr11:65162904-65162904	-1		Naïve
Antxr1	69538	ENSMUSG00000033420	chr6:87335775-87335775	-1		primed
Armcx2		ENSMUSG00000033436	chrX:134807525-134807525	-1		primed
Adamts15	235130	ENSMUSG00000033453	chr9:30922452-30922452	-1		primed
Armcx1		ENSMUSG00000033460	chrX:134717988-134717988	1		5C
Cysltr2		ENSMUSG00000033470	chr14:73049114-73049114	-1		Naïve
Prss35	244954	ENSMUSG00000033491	chr9:86743649-86743649	1		Naïve
Asprv1	67855	ENSMUSG00000033508	chr6:86628174-86628174	1		5C
Casp4	12363	ENSMUSG00000033538	chr9:5308828-5308828	1		primed
Idua	15932	ENSMUSG00000033540	chr5:108660331-108660331	1		5C
Arhgef5	54324	ENSMUSG00000033542	chr6:43265582-43265582	1		primed
Angptl1	72713	ENSMUSG00000033544	chr1:156838562-156838562	1		primed
Apol6	71939	ENSMUSG00000033576	chr15:77045276-77045276	1		5C
Myo6	17920	ENSMUSG00000033577	chr9:80165031-80165031	1		5C
Caskin1	268932	ENSMUSG00000033597	chr17:24488783-24488783	1		Naïve
Pank1	75735	ENSMUSG00000033610	chr19:34879455-34879455	-1		Naïve
Cml2	93673	ENSMUSG00000033634	chr6:85869158-85869158	-1		5C
Piwil2	57746	ENSMUSG00000033644	chr14:70429094-70429094	-1		5C
Akr1c14	105387	ENSMUSG00000033715	chr13:4049011-4049011	1		5C
Adra2a	11551	ENSMUSG00000033717	chr19:54045182-54045182	1		primed
Vav3	57257	ENSMUSG00000033721	chr3:109340653-109340653	1		primed
Fndc3c1	333564	ENSMUSG00000033737	chrX:106485274-106485274	-1		primed
Fkbpl	56299	ENSMUSG00000033739	chr17:34644764-34644764	1		Naïve
St18		ENSMUSG00000033740	chr1:6487231-6487231	1		5C
Nrxn2	18190	ENSMUSG00000033768	chr19:6418731-6418731	1		primed
Dysf	26903	ENSMUSG00000033788	chr6:84019389-84019389	1		primed
Atp6v1h	108664	ENSMUSG00000033793	chr1:5070018-5070018	1	Oxidative Phosphorylation
Fam208b	105203	ENSMUSG00000033799	chr13:3611108-3611108	-1		primed
Dnah8	13417	ENSMUSG00000033826	chr17:30624354-30624354	1		Naïve
Pla2g4c	232889	ENSMUSG00000033847	chr7:13324655-13324655	1		Naïve
B3galt2	26878	ENSMUSG00000033849	chr1:143640664-143640664	1		5C
Klf9	16601	ENSMUSG00000033863	chr19:23141226-23141226	1		5C
D3Ertd254e	241944	ENSMUSG00000033883	chr3:36159522-36159522	1		Naïve
Ndufb7	66916	ENSMUSG00000033938	chr8:83566671-83566671	1	Oxidative Phosphorylation
Zfp446	269870	ENSMUSG00000033961	chr7:12977848-12977848	1		Naïve
Slc16a2	20502	ENSMUSG00000033965	chrX:103821965-103821965	-1		primed
Cdkl4	381113	ENSMUSG00000033966	chr17:80563834-80563834	-1		Naïve
2310014L17Rik	381845	ENSMUSG00000033967	chr7:12927416-12927416	1		primed
Gria2	14800	ENSMUSG00000033981	chr3:80802835-80802835	-1		primed
Dnah17	69926	ENSMUSG00000033987	chr11:118103492-118103492	-1		Naïve
Zfp551	619331	ENSMUSG00000034071	chr7:12422751-12422751	-1		Naïve
Golim4	73124	ENSMUSG00000034109	chr3:75956929-75956929	-1		primed
Vav1	22324	ENSMUSG00000034116	chr17:57279100-57279100	1		5C
Tspan8		ENSMUSG00000034127	chr10:115817284-115817284	1		5C
Zbbx	213234	ENSMUSG00000034151	chr3:75143772-75143772	-1		Naïve
Bzrap1	207777	ENSMUSG00000034156	chr11:87760541-87760541	1		primed
Scx	20289	ENSMUSG00000034161	chr15:76457438-76457438	1		primed
Faah	14073	ENSMUSG00000034171	chr4:116017675-116017675	-1		Naïve
Rnf43	207742	ENSMUSG00000034177	chr11:87662722-87662722	1		Naïve
Loxl2	100862072	ENSMUSG00000034205	chr14:69609068-69609068	1		primed
Rasl10a	75668	ENSMUSG00000034209	chr11:5058128-5058128	1		Naïve
Rhov	228543	ENSMUSG00000034226	chr2:119271272-119271272	-1		Naïve
Arhgap27	544817	ENSMUSG00000034255	chr11:103360900-103360900	-1		primed
Mfsd7c	217721	ENSMUSG00000034258	chr12:85746539-85746539	1		Naïve
Jdp2		ENSMUSG00000034271	chr12:85599105-85599105	1		5C
Iqsec1	232227	ENSMUSG00000034312	chr6:90716529-90716529	-1		primed
Tmem132c	208213	ENSMUSG00000034324	chr5:127241808-127241808	1		primed
Ina	226180	ENSMUSG00000034336	chr19:47014698-47014698	1		primed
Lif	16878	ENSMUSG00000034394	chr11:4257557-4257557	1		Naïve
Pkd1l2	76645	ENSMUSG00000034416	chr8:117082449-117082449	-1		Naïve
Tmem30b	238257	ENSMUSG00000034435	chr12:73546395-73546395	-1	Epithelial	5C
Scara3	219151	ENSMUSG00000034463	chr14:65953744-65953744	-1		primed
Fbxo16	50759	ENSMUSG00000034532	chr14:65266701-65266701	1		primed
Zfyve9	230597	ENSMUSG00000034557	chr4:108780798-108780798	-1		primed
Atp5h		ENSMUSG00000034566	chr11:115417018-115417018	-1	Oxidative Phosphorylation
Exph5	320051	ENSMUSG00000034584	chr9:53301670-53301670	1		Naïve
Hid1	217310	ENSMUSG00000034586	chr11:115367756-115367756	-1		5C
8430429K09Rik		ENSMUSG00000034587	chr11:3452365-3452365	1		primed
Myo5a	17918	ENSMUSG00000034593	chr9:75071015-75071015	1		primed
Ssh3	245857	ENSMUSG00000034616	chr19:4269172-4269172	-1		5C
Zyg11a	230590	ENSMUSG00000034645	chr4:108217897-108217897	-1		Naïve
Lrrn1	16979	ENSMUSG00000034648	chr6:107529726-107529726	1		primed
Dbn1	56320	ENSMUSG00000034675	chr13:55488111-55488111	-1		primed
Sema3f	20350	ENSMUSG00000034684	chr9:107710475-107710475	-1		primed
Fam171a2	217219	ENSMUSG00000034685	chr11:102447682-102447682	-1		primed
Prr7	432763	ENSMUSG00000034686	chr13:55464267-55464267	1		primed
Fras1	231470	ENSMUSG00000034687	chr5:96373955-96373955	1		primed
Nlrp4c	83564	ENSMUSG00000034690	chr7:6045161-6045161	1		Naïve
Ttyh2	117160	ENSMUSG00000034714	chr11:114675431-114675431	1		Naïve
Pcdh11x	245578	ENSMUSG00000034755	chrX:120290259-120290259	1		primed
Tle6	114606	ENSMUSG00000034758	chr10:81597590-81597590	-1		Naïve
Glis1	230587	ENSMUSG00000034762	chr4:107434719-107434719	1		primed
Asb16	217217	ENSMUSG00000034768	chr11:102268743-102268743	1		Naïve
Tle2	21886	ENSMUSG00000034771	chr10:81574561-81574561	1		Naïve
BC030867	217216	ENSMUSG00000034773	chr11:102248882-102248882	1		Naïve
Vax2	24113	ENSMUSG00000034777	chr6:83711264-83711264	1		5C
G6pc3	68401	ENSMUSG00000034793	chr11:102189620-102189620	1	Glycolysis
Sos2	20663	ENSMUSG00000034801	chr12:69587119-69587119	-1		Naïve
Grip1	74053	ENSMUSG00000034813	chr10:119454034-119454034	1		primed
Tet3	194388	ENSMUSG00000034832	chr6:83441675-83441675	-1		primed
Tespa1	67596	ENSMUSG00000034833	chr10:130322852-130322852	1		Naïve
Larp6	67557	ENSMUSG00000034839	chr9:60712989-60712989	1		primed
Ttc21b	73668	ENSMUSG00000034848	chr2:66256617-66256617	-1		primed
Acot11	329910	ENSMUSG00000034853	chr4:106799846-106799846	-1		Naïve
Myl12b	67938	ENSMUSG00000034868	chr17:70990787-70990787	-1		Naïve
Lrr1	69706	ENSMUSG00000034883	chr12:69168814-69168814	1		Naïve
Cobll1	319876	ENSMUSG00000034903	chr2:65238721-65238721	-1		primed
Ushbp1	234395	ENSMUSG00000034911	chr8:71395801-71395801	-1		Naïve
Tjp3	27375	ENSMUSG00000034917	chr10:81291267-81291267	-1		5C
Rtkn	20166	ENSMUSG00000034930	chr6:83135463-83135463	1		Naïve
Arl4d	80981	ENSMUSG00000034936	chr11:101665541-101665541	1		5C
Tmem106a		ENSMUSG00000034947	chr11:101582242-101582242	1		5C
Cebpa	12606	ENSMUSG00000034957	chr7:35119293-35119293	1		primed
Atcay	16467	ENSMUSG00000034958	chr10:81230785-81230785	-1		primed
Parm1	231440	ENSMUSG00000034981	chr5:91517615-91517615	1		primed
Foxn2	14236	ENSMUSG00000034998	chr17:88440711-88440711	1		Naïve
Dpp4	13482	ENSMUSG00000035000	chr2:62412231-62412231	-1		Naïve
Fam167a	219148	ENSMUSG00000035095	chr14:63436394-63436394	1		primed
Eva1a	232146	ENSMUSG00000035104	chr6:82041043-82041043	1		Naïve
Egln3	112407	ENSMUSG00000035105	chr12:54203860-54203860	-1		5C
Shc4	271849	ENSMUSG00000035109	chr2:125723387-125723387	-1		primed
Neil2	382913	ENSMUSG00000035121	chr14:63193541-63193541	-1		5C
Brinp3		ENSMUSG00000035131	chr1:146494760-146494760	1		Naïve
Mitf	17342	ENSMUSG00000035158	chr6:97807058-97807058	1		Naïve
Slc24a5	317750	ENSMUSG00000035183	chr2:125068124-125068124	1		Naïve
Fam124a	629059	ENSMUSG00000035184	chr14:62555737-62555737	1		primed
Chrnb4	108015	ENSMUSG00000035200	chr9:55048544-55048544	-1		primed
Lsm7	66094	ENSMUSG00000035215	chr10:80855209-80855209	-1		Naïve
Rims4	241770	ENSMUSG00000035226	chr2:163918683-163918683	-1		5C
Neu3	50877	ENSMUSG00000035239	chr7:99828417-99828417	-1		Naïve
Pkig		ENSMUSG00000035268	chr2:163658386-163658386	1		primed
Hpse	15442	ENSMUSG00000035273	chr5:100719716-100719716	-1		Naïve
Ssc5d	269855	ENSMUSG00000035279	chr7:4925844-4925844	1		primed
Mid1	17318	ENSMUSG00000035299	chrX:169685199-169685199	1		primed
Ror1	26563	ENSMUSG00000035305	chr4:100095791-100095791	1		primed
Gdpd5	233552	ENSMUSG00000035314	chr7:99381549-99381549	1		primed
Ccl7	20306	ENSMUSG00000035373	chr11:82045712-82045712	1		primed
Ptplb	70757	ENSMUSG00000035376	chr16:35022421-35022421	1		Naïve
Pmch	110312	ENSMUSG00000035383	chr10:88091072-88091072	1		5C
Ccl2	20296	ENSMUSG00000035385	chr11:82035571-82035571	1		primed
Pet2	18630	ENSMUSG00000035395	chrX:89409689-89409689	-1		Naïve
Foxa1	15375	ENSMUSG00000035451	chr12:57546121-57546121	-1		primed
Tnni3	21954	ENSMUSG00000035458	chr7:4519764-4519764	-1		Naïve
Stab2	192188	ENSMUSG00000035459	chr10:87008025-87008025	-1		Naïve
Galm	319625	ENSMUSG00000035473	chr17:80127471-80127471	1	Glycolysis
Cdcp1	109332	ENSMUSG00000035498	chr9:123216038-123216038	-1		5C
Slc12a8	171286	ENSMUSG00000035506	chr16:33517328-33517328	1		5C
Tdrd7	100121	ENSMUSG00000035517	chr4:45965334-45965334	1		primed
Krt17	16667	ENSMUSG00000035557	chr11:100261029-100261029	-1	Epithelial	5C
Wdr20rt	70948	ENSMUSG00000035560	chr12:65225517-65225517	1		Naïve
Aldh1b1	72535	ENSMUSG00000035561	chr4:45799022-45799022	1	Glycolysis	5C
Pcdh17	219228	ENSMUSG00000035566	chr14:84443563-84443563	1		primed
1600002K03Rik	69770	ENSMUSG00000035595	chr10:80172944-80172944	1		Naïve
Zswim4	212168	ENSMUSG00000035671	chr8:84237042-84237042	-1		primed
Ndufa3	66091	ENSMUSG00000035674	chr7:3617373-3617373	1	Oxidative Phosphorylation
Tnfsf9	21950	ENSMUSG00000035678	chr17:57105385-57105385	1		primed
Kcnc2	268345	ENSMUSG00000035681	chr10:112271123-112271123	1		primed
Isg15	100038882	ENSMUSG00000035692	chr4:156200818-156200818	-1		primed
Slc51a	106407	ENSMUSG00000035699	chr16:32487879-32487879	-1		Naïve
Abca7	27403	ENSMUSG00000035722	chr10:79996494-79996494	1		5C
Xylb	102448	ENSMUSG00000035769	chr9:119357381-119357381	1		Naïve
Twist1	22160	ENSMUSG00000035799	chr12:33957671-33957671	1		primed
Pim3	223775	ENSMUSG00000035828	chr15:88862186-88862186	1		5C
Ppp1r26	241289	ENSMUSG00000035829	chr2:28446800-28446800	1		Naïve
Lppr3	216152	ENSMUSG00000035835	chr10:79874570-79874570	-1		primed
Palm	18483	ENSMUSG00000035863	chr10:79793572-79793572	1		primed
Cox8a	12868	ENSMUSG00000035885	chr19:7217616-7217616	-1	Oxidative Phosphorylation
Dcdc2a	195208	ENSMUSG00000035910	chr13:25056004-25056004	1		Naïve
Cd276	102657	ENSMUSG00000035914	chr9:58540941-58540941	-1		primed
Ptprq	237523	ENSMUSG00000035916	chr10:107720051-107720051	-1		5C
Prtg	235472	ENSMUSG00000036030	chr9:72806874-72806874	1		primed
Sigmar1	18391	ENSMUSG00000036078	chr4:41741359-41741359	-1		primed
Dgkb	217480	ENSMUSG00000036095	chr12:37880705-37880705	1		primed
Colec12	140792	ENSMUSG00000036103	chr18:9707648-9707648	1		primed
Lmo1	109594	ENSMUSG00000036111	chr7:109170308-109170308	-1		Naïve
Fam110c	104943	ENSMUSG00000036136	chr12:31073968-31073968	1		primed
Hoxc9	15427	ENSMUSG00000036139	chr15:102976439-102976439	1		Naïve
Meox2	17286	ENSMUSG00000036144	chr12:37108540-37108540	1		5C
Prickle1		ENSMUSG00000036158	chr15:93595891-93595891	-1		primed
Pphln1	223828	ENSMUSG00000036167	chr15:93398350-93398350	1		primed
Sapcd1	78376	ENSMUSG00000036185	chr17:35027659-35027659	-1		Naïve
Ndufa13	67184	ENSMUSG00000036199	chr8:69902558-69902558	-1	Oxidative Phosphorylation
Pdzrn4	239618	ENSMUSG00000036218	chr15:92396915-92396915	1		Naïve
Igfbp7	29817	ENSMUSG00000036256	chr5:77408045-77408045	-1		5C
Lrrk2	66725	ENSMUSG00000036273	chr15:91673175-91673175	1		primed
9530068E07Rik	213673	ENSMUSG00000036275	chr11:52396428-52396428	1		primed
Lrrn3	16981	ENSMUSG00000036295	chr12:41485751-41485751	-1		primed
Slc2a13	239606	ENSMUSG00000036298	chr15:91573261-91573261	-1		primed
Lzts1		ENSMUSG00000036306	chr8:69184225-69184225	-1		primed
Igsf10		ENSMUSG00000036334	chr3:59344159-59344159	-1		primed
Csgalnact1		ENSMUSG00000036356	chr8:68735146-68735146	-1		primed
C530008M17Rik		ENSMUSG00000036377	chr5:76657683-76657683	1		primed
Arsi	545260	ENSMUSG00000036412	chr18:60911780-60911780	1		primed
Pcdh8	18530	ENSMUSG00000036422	chr14:79771312-79771312	-1		primed
Gpi1	14751	ENSMUSG00000036427	chr7:34230281-34230281	-1	Glycolysis
Siah2	20439	ENSMUSG00000036432	chr3:58692400-58692400	-1		Naïve
Lum	17022	ENSMUSG00000036446	chr10:97565501-97565501	1	Mesenchymal	primed
Arhgap26	545253	ENSMUSG00000036452	chr18:38601534-38601534	1		5C
Rnf39	386454	ENSMUSG00000036492	chr17:36942918-36942918	1		5C
Cdh8	12564	ENSMUSG00000036510	chr8:99416427-99416427	-1		primed
Greb1	268527	ENSMUSG00000036523	chr12:16800684-16800684	-1		primed
Card11	108723	ENSMUSG00000036526	chr5:141000596-141000596	-1		Naïve
Ppfibp2	19024	ENSMUSG00000036528	chr7:107595051-107595051	1		5C
Slc38a7	234595	ENSMUSG00000036534	chr8:95853539-95853539	-1		Naïve
Adamts2	216725	ENSMUSG00000036545	chr11:50602084-50602084	1		primed
Sh3tc1		ENSMUSG00000036553	chr5:35721603-35721603	-1		5C
Ttyh3	78339	ENSMUSG00000036565	chr5:140649031-140649031	-1		primed
Cpz	242939	ENSMUSG00000036596	chr5:35525698-35525698	-1		primed
Eepd1	67484	ENSMUSG00000036611	chr9:25481547-25481547	1		Naïve
Etl4	208618	ENSMUSG00000036617	chr2:19909780-19909780	1		5C
Fam115a		ENSMUSG00000036667	chr6:42710067-42710067	-1		primed
Zcchc12		ENSMUSG00000036699	chrX:36195904-36195904	1		primed
Ttll7	70892	ENSMUSG00000036745	chr3:146852367-146852367	1		primed
Cox6b1	110323	ENSMUSG00000036751	chr7:30626151-30626151	-1	Oxidative Phosphorylation
Plch1	269437	ENSMUSG00000036834	chr3:63851039-63851039	-1		primed
Lin37	75660	ENSMUSG00000036845	chr7:30559646-30559646	-1		Naïve
Dchs1		ENSMUSG00000036862	chr7:105787654-105787654	-1		primed
Arhgap33	233071	ENSMUSG00000036882	chr7:30534180-30534180	-1		5C
Fzd8	14370	ENSMUSG00000036904	chr18:9212856-9212856	1		primed
Trim67	330863	ENSMUSG00000036913	chr8:124793092-124793092	1		primed
Nfkbid		ENSMUSG00000036931	chr7:30421732-30421732	1		Naïve
Tmem71	213068	ENSMUSG00000036944	chr15:66561046-66561046	-1		5C
BC037034	231807	ENSMUSG00000036948	chr5:138263994-138263994	-1		Naïve
Slc39a12	277468	ENSMUSG00000036949	chr2:14388316-14388316	1		5C
Lrfn3	233067	ENSMUSG00000036957	chr7:30362772-30362772	-1		primed
Bcorl1		ENSMUSG00000036959	chrX:48341358-48341358	1		Naïve
Tenc1	209039	ENSMUSG00000037003	chr15:102102988-102102988	1		primed
Xpnpep2	170745	ENSMUSG00000037005	chrX:48108725-48108725	1		Naïve
Apln	30878	ENSMUSG00000037010	chrX:48034853-48034853	-1		primed
Hk1	15275	ENSMUSG00000037012	chr10:62290329-62290329	-1	Glycolysis
Foxa2	15376	ENSMUSG00000037025	chr2:148045948-148045948	-1		primed
Pax1	18503	ENSMUSG00000037034	chr2:147361925-147361925	1		primed
Setd7	73251	ENSMUSG00000037111	chr3:51560879-51560879	-1		primed
Aff3	16764	ENSMUSG00000037138	chr1:38627185-38627185	-1		primed
Arhgap10	78514	ENSMUSG00000037148	chr8:77517907-77517907	-1		primed
Ndufc1	66377	ENSMUSG00000037152	chr3:51408988-51408988	-1	Oxidative Phosphorylation
Ppp1r14a	68458	ENSMUSG00000037166	chr7:29289320-29289320	1		5C
Mycn	18109	ENSMUSG00000037169	chr12:12941914-12941914	-1		5C
Nodal	18119	ENSMUSG00000037171	chr10:61417972-61417972	1		primed
E330009J07Rik	243780	ENSMUSG00000037172	chr6:40436135-40436135	-1		primed
Cyb561d2		ENSMUSG00000037190	chr9:107541865-107541865	-1		Naïve
Islr		ENSMUSG00000037206	chr9:58159221-58159221	-1		primed
Spred3	101809	ENSMUSG00000037239	chr7:29168647-29168647	-1		primed
Itih2	16425	ENSMUSG00000037254	chr2:10131396-10131396	-1		primed
Dzank1	241688	ENSMUSG00000037259	chr2:144527414-144527414	-1		Naïve
Ovol2	107586	ENSMUSG00000037279	chr2:144331695-144331695	-1	Epithelial
Galnt6		ENSMUSG00000037280	chr15:100729376-100729376	-1		Naïve
Mfsd2b		ENSMUSG00000037336	chr12:4874358-4874358	-1		Naïve
Slc9a7	236727	ENSMUSG00000037341	chrX:20291807-20291807	-1		5C
Letmd1	68614	ENSMUSG00000037353	chr15:100469034-100469034	1		Naïve
Nov	18133	ENSMUSG00000037362	chr15:54745702-54745702	1		primed
Enpp1		ENSMUSG00000037370	chr10:24712158-24712158	-1		primed
Icam1	15894	ENSMUSG00000037405	chr9:21015960-21015960	1		Naïve
Serpine1	18787	ENSMUSG00000037411	chr5:137072272-137072272	-1	Mesenchymal	Naïve
Endod1	71946	ENSMUSG00000037419	chr9:14381242-14381242	-1		primed
Vgf		ENSMUSG00000037428	chr5:137026392-137026392	1		primed
Slc30a1	22782	ENSMUSG00000037434	chr1:191906767-191906767	1		Naïve
Slc18b1	76306	ENSMUSG00000037455	chr10:23796986-23796986	1		Naïve
Ubr5	70790	ENSMUSG00000037487	chr15:38078853-38078853	-1		5C
Slc2a12	353169	ENSMUSG00000037490	chr10:22645011-22645011	1		Naïve
Nenf	66208	ENSMUSG00000037499	chr1:191318194-191318194	-1		primed
Atg14	100504663	ENSMUSG00000037526	chr14:47568434-47568434	-1		Naïve
Vash2	226841	ENSMUSG00000037568	chr1:190979296-190979296	-1		primed
Pkd2l1	329064	ENSMUSG00000037578	chr19:44192442-44192442	-1		Naïve
Gch1	14528	ENSMUSG00000037580	chr14:47189413-47189413	-1		primed
Osbpl5	79196	ENSMUSG00000037606	chr7:143756985-143756985	-1		primed
Tnfrsf23	79201	ENSMUSG00000037613	chr7:143685872-143685872	-1		primed
Atoh8	71093	ENSMUSG00000037621	chr6:72235577-72235577	-1		primed
Cldn11	18417	ENSMUSG00000037625	chr3:31149920-31149920	1		5C
H2-DMa	14998	ENSMUSG00000037649	chr17:34135182-34135182	1		Naïve
Gpr160		ENSMUSG00000037661	chr3:30855950-30855950	1		Naïve
Cdkn1c	12577	ENSMUSG00000037664	chr7:143461050-143461050	-1		primed
Atp8a1	11980	ENSMUSG00000037685	chr5:67847432-67847432	-1		primed
Aspg	104816	ENSMUSG00000037686	chr12:112106683-112106683	1		5C
Ddhd1	114874	ENSMUSG00000037697	chr14:45658143-45658143	-1		Naïve
Xkr8	381560	ENSMUSG00000037752	chr4:132732546-132732546	-1		Naïve
Slc16a9	66859	ENSMUSG00000037762	chr10:70245100-70245100	1		Naïve
Dzip1l	72507	ENSMUSG00000037784	chr9:99629496-99629496	1		primed
Vopp1	232023	ENSMUSG00000037788	chr6:57825136-57825136	-1		primed
Fbxw17	109082	ENSMUSG00000037816	chr13:50417864-50417864	1		5C
Tgm2	21817	ENSMUSG00000037820	chr2:158146436-158146436	-1	Mesenchymal	5C
Sh2d4b	328381	ENSMUSG00000037833	chr14:40893266-40893266	-1		Naïve
Vstm2l	277432	ENSMUSG00000037843	chr2:157914653-157914653	1		primed
Cpe	12876	ENSMUSG00000037852	chr8:64693040-64693040	-1		primed
Egr2	13654	ENSMUSG00000037868	chr10:67537869-67537869	1		5C
Pcdh18	73173	ENSMUSG00000037892	chr3:49757316-49757316	-1		primed
Ankrd13b	268445	ENSMUSG00000037907	chr11:77476436-77476436	-1		primed
Ndufv1	17995	ENSMUSG00000037916	chr19:4012666-4012666	-1	Oxidative Phosphorylation
Smarce1	57376	ENSMUSG00000037935	chr11:99231017-99231017	-1		primed
Inpp4b	234515	ENSMUSG00000037940	chr8:81342556-81342556	1		primed
1110007C09Rik	68480	ENSMUSG00000037960	chr13:49216026-49216026	-1		primed
Fam101a	73121	ENSMUSG00000037962	chr5:125003447-125003447	1		primed
Snn	20621	ENSMUSG00000037972	chr16:11066298-11066298	1		primed
Wnk2	75607	ENSMUSG00000037989	chr13:49148012-49148012	-1		primed
Sh3rf3	237353	ENSMUSG00000037990	chr10:58813359-58813359	1		primed
Atp6v0a2	21871	ENSMUSG00000038023	chr5:124629067-124629067	1	Oxidative Phosphorylation
Ptpdc1	218232	ENSMUSG00000038042	chr13:48625573-48625573	-1		primed
Nod1		ENSMUSG00000038058	chr6:54972612-54972612	-1		5C
Mturn	68235	ENSMUSG00000038065	chr6:54681624-54681624	1		primed
Rnf144b		ENSMUSG00000038068	chr13:47122720-47122720	1		Naïve
Kcna6	16494	ENSMUSG00000038077	chr6:126740662-126740662	-1		primed
Cdon		ENSMUSG00000038119	chr9:35421128-35421128	1		primed
Camk4	12326	ENSMUSG00000038128	chr18:32939041-32939041	1		primed
Rbm24	666794	ENSMUSG00000038132	chr13:46418300-46418300	1		primed
Tmem181a	77106	ENSMUSG00000038141	chr17:6270475-6270475	1		Naïve
Cd84	12523	ENSMUSG00000038147	chr1:171839697-171839697	1		Naïve
Gstp2	14869	ENSMUSG00000038155	chr19:4042236-4042236	-1		5C
Plekhg6	213522	ENSMUSG00000038167	chr6:125380793-125380793	-1		Naïve
Leprel1	210530	ENSMUSG00000038168	chr16:26105784-26105784	-1		primed
Cer1	12622	ENSMUSG00000038192	chr4:82885148-82885148	-1		primed
Hoxa11	15396	ENSMUSG00000038210	chr6:52245810-52245810	-1		primed
Primpol	408022	ENSMUSG00000038225	chr8:46617200-46617200	-1		5C
Hoxa9	15405	ENSMUSG00000038227	chr6:52227370-52227370	-1		primed
Mical2	320878	ENSMUSG00000038244	chr7:112225856-112225856	1		primed
Bcl9	77578	ENSMUSG00000038256	chr3:97227364-97227364	-1		primed
Sema7a	20361	ENSMUSG00000038264	chr9:57940113-57940113	1		primed
Slc22a23		ENSMUSG00000038267	chr13:34345182-34345182	-1		primed
Ostm1	14628	ENSMUSG00000038280	chr10:42583822-42583822	1		Naïve
Atg9b	213948	ENSMUSG00000038295	chr5:24392143-24392143	-1		5C
Galnt18	233733	ENSMUSG00000038296	chr7:111779977-111779977	-1		Naïve
Satb2	212712	ENSMUSG00000038331	chr1:56972502-56972502	-1		Naïve
Sesn1	140742	ENSMUSG00000038332	chr10:41810574-41810574	1		Naïve
2700054A10Rik	21646	ENSMUSG00000038347	chr17:13500336-13500336	-1		Naïve
Arl5c	217151	ENSMUSG00000038352	chr11:97996181-97996181	-1		5C
Ankrd35	213121	ENSMUSG00000038354	chr3:96670131-96670131	1		5C
Trp53inp2	68728	ENSMUSG00000038375	chr2:155381059-155381059	1		primed
Foxq1	15220	ENSMUSG00000038415	chr13:31558324-31558324	1		primed
Egr1	13653	ENSMUSG00000038418	chr18:34859823-34859823	1		5C
Mllt6	246198	ENSMUSG00000038437	chr11:97663414-97663414	1		Naïve
Srcin1	56013	ENSMUSG00000038453	chr11:97575215-97575215	-1		Naïve
Uqcrfs1	66694	ENSMUSG00000038462	chr13:30545362-30545362	-1	Oxidative Phosphorylation
Olfml2b	320078	ENSMUSG00000038463	chr1:170644532-170644532	1		primed
Sv2a	64051	ENSMUSG00000038486	chr3:96181151-96181151	1		primed
Parp12	243771	ENSMUSG00000038507	chr6:39118349-39118349	-1		5C
Jarid2		ENSMUSG00000038518	chr13:44729474-44729474	1		5C
Car14	23831	ENSMUSG00000038526	chr3:95904691-95904691	-1		primed
Rgs4	19736	ENSMUSG00000038530	chr1:169747642-169747642	-1	Mesenchymal	primed
Osbpl7	71240	ENSMUSG00000038534	chr11:97050628-97050628	1		Naïve
BC028528		ENSMUSG00000038543	chr3:95892005-95892005	-1		5C
Reep2	225362	ENSMUSG00000038555	chr18:34840589-34840589	1		primed
Sp6		ENSMUSG00000038560	chr11:97013394-97013394	1		Naïve
Bpifb5	228802	ENSMUSG00000038572	chr2:154223742-154223742	1		Naïve
Colec10	239447	ENSMUSG00000038591	chr15:54410774-54410774	1		primed
AI481877	100155	ENSMUSG00000038598	chr4:59138983-59138983	-1		5C
Atp6v0a4	140494	ENSMUSG00000038600	chr6:38124586-38124586	-1	Oxidative Phosphorylation	5C
Slc35f1	215085	ENSMUSG00000038602	chr10:52690533-52690533	1		primed
Dock10	210293	ENSMUSG00000038608	chr1:80758448-80758448	-1		primed
Sycp2l	637277	ENSMUSG00000038651	chr13:41114307-41114307	1		Naïve
Herc1	235439	ENSMUSG00000038664	chr9:66350526-66350526	1		primed
Lpar1	14745	ENSMUSG00000038668	chr4:58553357-58553357	-1		Naïve
Mybpc2	233199	ENSMUSG00000038670	chr7:44524669-44524669	-1		5C
Scube3	268935	ENSMUSG00000038677	chr17:28142316-28142316	1		Naïve
Atp5j2	57423	ENSMUSG00000038690	chr5:145192062-145192062	-1	Oxidative Phosphorylation
Hoxb4	15412	ENSMUSG00000038692	chr11:96318267-96318267	1		Naïve
Atp5l	27425	ENSMUSG00000038717	chr9:44920742-44920742	-1	Oxidative Phosphorylation
Pbx3	18516	ENSMUSG00000038718	chr2:34372038-34372038	-1		primed
Pkhd1l1	192190	ENSMUSG00000038725	chr15:44457553-44457553	1		primed
Shank1	243961	ENSMUSG00000038738	chr7:44310253-44310253	1		5C
Ttll6	237930	ENSMUSG00000038756	chr11:96133786-96133786	1		Naïve
Alpk3	116904	ENSMUSG00000038763	chr7:81057600-81057600	1		Naïve
Lmx1b	16917	ENSMUSG00000038765	chr2:33640511-33640511	-1		Naïve
Ephx1	13849	ENSMUSG00000038776	chr1:180996170-180996170	-1		5C
Lefty1	13590	ENSMUSG00000038793	chr1:180935022-180935022	1		primed
[truncated: 1,541 more rows]
