# Supplementary material for: Metabolic switch and epithelial–mesenchymal transition cooperate to regulate pluripotency
Source: EMBO J. 2020 Feb 24;39(8):e102961. doi: 10.15252/embj.2019102961 (PMC7156961; doi:10.15252/embj.2019102961)
Supplement: Supplementary file 7 — Dataset EV5 [file EMBJ-39-e102961-s007.xlsx]

## Sheet: Dataset EV5
Dataset EV5
Correlation between express profile of 5C state and different mouse cells and tissues
The RNA-Seq results of 5C-Oct4GFP+ cells were compared with more than 200 types of mouse cells or tissues (Hutchins et al, 2017b). Only gene that were detected in both studied were analyzed. In each type of cells or tissues, the genes with the highest expression was ranked as "1", the gene with the second-highest expression was ranked as "2", and so on so forth. The similarity between 5C-Oct4GFP+…

## Sheet: Expression Correlation
		NAÏVE	5C	PRIMED
2C Embryo	Embryonic	0.625833	0.597543	0.558816
2C Embryo (early)	Embryonic	0.463225	0.454545	0.43655
2C Embryo (late)	Embryonic	0.601676	0.575952	0.533662
2C Embryo (middle)	Embryonic	0.527858	0.507518	0.472927
4C Embryo	Embryonic	0.617518	0.574661	0.512791
4C Embryo (single-cell)	Embryonic	0.610528	0.564706	0.500308
8C Embryo	Embryonic	0.60796	0.561232	0.497498
8C Embryo (single-cell)	Embryonic	0.663645	0.623285	0.537066
Adipocytes (brown)	Mesoderm	0.440823	0.503113	0.574784
Adipocytes (cultured, brown)	Mesoderm	0.460393	0.52652	0.632597
Adipocytes (cultured, white)	Mesoderm	0.435278	0.494744	0.599155
Adipocytes (white)	Mesoderm	0.402086	0.479034	0.574969
Adipose	Mesoderm	0.437466	0.491158	0.562963
Adrenal medulla	Mesoderm	0.419996	0.480191	0.583171
Astrocyte	Neurectoderm	0.469961	0.538566	0.659171
Atrioventricular canal (E12.5)	Mesoderm	0.511419	0.579557	0.714623
B cell (active)	Blood mesoderm	0.616011	0.621842	0.620426
B cell (germinal center)	Blood mesoderm	0.580131	0.583782	0.572936
B cell (naive)	Blood mesoderm	0.554441	0.55524	0.539695
B cell (resting)	Blood mesoderm	0.549145	0.568666	0.566218
B cells CD19+	Blood mesoderm	0.553075	0.573051	0.569136
B cells CD43-	Blood mesoderm	0.53127	0.554277	0.548951
Basal epidermis (E14.5)	Surface ectoderm	0.552558	0.580681	0.627288
Basophilic erythroblast	Blood mesoderm	0.538971	0.538668	0.532313
Blastocyst	Embryonic	0.665225	0.636618	0.556585
Blastocyst (Early) ICM	Embryonic	0.665471	0.620805	0.526507
Blastocyst (Early) TE	Embryonic	0.654597	0.614686	0.52741
Blastocyst (Late) PrE	Embryonic	0.679481	0.631746	0.533
Blastocyst (Late) TE	Embryonic	0.638439	0.602605	0.523741
Blastocyst (Mid) ICM	Embryonic	0.689983	0.639529	0.535588
Blastocyst (Mid) TE	Embryonic	0.639775	0.601732	0.516634
BMDM	Blood mesoderm	0.506262	0.538301	0.572556
BMDM +CpolyG	Blood mesoderm	0.492382	0.533048	0.586361
BMDM +IFNa	Blood mesoderm	0.501248	0.531576	0.582153
BMDM +IFNg	Blood mesoderm	0.473461	0.516126	0.573721
BMDM +IL-1b	Blood mesoderm	0.500001	0.537103	0.591613
BMDM +IL-4	Blood mesoderm	0.502635	0.539005	0.596249
BMDM +lipidA 360 mins	Blood mesoderm	0.497895	0.515413	0.531613
BMDM +MALP2	Blood mesoderm	0.497573	0.525538	0.576371
BMDM +TGFb	Blood mesoderm	0.507953	0.541939	0.602378
BMDM -lipidA	Blood mesoderm	0.52234	0.543822	0.553806
Bone marrow	Blood mesoderm	0.52359	0.554747	0.581706
Bone marrow macrophages	Blood mesoderm	0.502247	0.523166	0.534012
Brain	Neurectoderm	0.384509	0.458844	0.602864
Caecum (E13.5)	Endoderm	0.52804	0.600581	0.776455
Carotid body	Mesoderm	0.377068	0.450945	0.571147
Caudal brain neural epithelium (E8.5)	Neural crest	0.597921	0.628565	0.752538
CD4+ iTreg cells	Blood mesoderm	0.540637	0.550883	0.548366
CD4+ T cells	Blood mesoderm	0.507256	0.511151	0.502396
CD4+ T cells +IL-21	Blood mesoderm	0.587769	0.607536	0.613524
CD4+ T cells -IL-21	Blood mesoderm	0.58829	0.608246	0.615741
CD4+ T NKG2D- cells	Blood mesoderm	0.565698	0.574467	0.568554
CD4+ T NKG2D+ cells	Blood mesoderm	0.562123	0.577122	0.574916
CD4+ Th1 cells	Blood mesoderm	0.560732	0.585479	0.592041
CD4+ Th17 cells	Blood mesoderm	0.572418	0.583168	0.584312
CD4+ Th2 cells	Blood mesoderm	0.589126	0.606545	0.611453
CD4+ Th9 cells	Blood mesoderm	0.60183	0.609295	0.620754
CD4+ Treg cells	Blood mesoderm	0.590525	0.598968	0.605296
CD4T DP CD3hi	Blood mesoderm	0.524364	0.527811	0.523364
CD4T DP CD3lo	Blood mesoderm	0.494022	0.496628	0.493004
CD8+ T cells	Blood mesoderm	0.545574	0.555914	0.550552
CD8+ T cells +IL-2	Blood mesoderm	0.563196	0.566412	0.556622
Central neural epithelium (E10.5)	Neural crest	0.505125	0.538059	0.665407
Cerebellar granular neurons	Neurectoderm	0.463279	0.53585	0.687616
Cerebellum	Neurectoderm	0.412729	0.472031	0.593554
Chondrocyte (Rib)	Mesoderm	0.465212	0.530944	0.639003
Colon	Endoderm	0.500327	0.560696	0.603768
Colon epithelial cells	Endoderm	0.542481	0.590487	0.579336
Common lymphoid progenitor	Blood mesoderm	0.54329	0.554916	0.561244
Common myeloid progenitor	Blood mesoderm	0.557276	0.567943	0.572964
Cortex	Neurectoderm	0.396798	0.484027	0.636807
Cortex neuron	Neurectoderm	0.398133	0.436795	0.550491
Cortical neurons (E16.5)	Neurectoderm	0.472899	0.535236	0.701041
Cortical thymic epithelial	Mesoderm	0.535584	0.599913	0.674042
Cranial mesenchyme (E9.5)	Neural crest	0.594907	0.633459	0.759531
DC CD11+	Blood mesoderm	0.540863	0.555907	0.553996
DC CD8+	Blood mesoderm	0.543697	0.557537	0.561307
Dendritic cells (BMDC)	Blood mesoderm	0.530077	0.555265	0.572284
Dentate gyrus	Neurectoderm	0.395932	0.464783	0.603124
Dermal fibroblast	Mesoderm	0.418309	0.487381	0.642039
Dermis (E18.5)	Surface ectoderm	0.460053	0.537816	0.658808
DN1e	Blood mesoderm	0.521638	0.534696	0.537493
Dorsal control neural epithelium (E10.5)	Neural crest	0.518523	0.55756	0.67675
Dorsal root ganglia	Neurectoderm	0.428912	0.508602	0.645804
Double negative 1 (DN1) thymic cells	Blood mesoderm	0.603091	0.626384	0.665427
Double negative 2a (DN2a) thymic cells	Blood mesoderm	0.61152	0.625578	0.658772
Double negative 2b (DN2b) thymic cells	Blood mesoderm	0.599273	0.616246	0.653132
Double negative 3 (DN3) thymic cells	Blood mesoderm	0.600497	0.60163	0.608489
Double positive thymic cells	Blood mesoderm	0.58698	0.590453	0.597167
Ectoplacental cone	Embryonic	0.653987	0.661087	0.675262
Embryonic kidney fibroblast	Mesoderm	0.537697	0.585147	0.675568
Eosinophils -IL-10 +LPS	Blood mesoderm	0.537256	0.547792	0.541611
Eosinophils -IL-10 -LPS	Blood mesoderm	0.542849	0.555917	0.549682
Epiblast (E6.5) anterior-dorsal	Embryonic	0.709036	0.767346	0.840519
Epiblast (E6.5) anterior-proximal	Embryonic	0.707671	0.771669	0.836815
Epiblast (E6.5) posterior-dorsal	Embryonic	0.702724	0.75457	0.849247
Epiblast (E6.5) posterior-proximal	Embryonic	0.704585	0.76665	0.845025
Epidermal ectoderm (E9.5)	Neural crest	0.581531	0.625621	0.746935
Epidermis (E18.5)	Surface ectoderm	0.512422	0.567818	0.60541
Epididymis	Mesoderm	0.486903	0.546337	0.602568
EpiSC	Embryonic	0.676933	0.78457	0.930838
EpiSC (region-selective)	Embryonic	0.614775	0.69811	0.835975
Erythroblast	Blood mesoderm	0.577538	0.589296	0.607599
Erythrocytes type A	Blood mesoderm	0.496637	0.500398	0.486318
Erythrocytes type B	Blood mesoderm	0.483855	0.490543	0.484883
Erythroid cells (TER119+)	Blood mesoderm	0.55663	0.567894	0.559124
Erythroid progenitor	Blood mesoderm	0.616461	0.631509	0.667389
ESCs (B6J)	Embryonic	0.815275	0.836579	0.753462
ESCs (E14)	Embryonic	0.819812	0.875634	0.833068
ESCs (groundstate)	Embryonic	0.869498	0.825918	0.692731
ESCs (PDL)	Embryonic	0.798987	0.809012	0.736967
ESCs (V6.5)	Embryonic	0.731704	0.825342	0.863635
ESCs (ZHBTc4)	Embryonic	0.820425	0.829189	0.728774
Eye	Neurectoderm	0.409652	0.509212	0.622505
Fatpad	Mesoderm	0.541575	0.591274	0.601876
Floor plate (E8.5)	Neural crest	0.574062	0.615387	0.745524
Frontal cortex	Neurectoderm	0.386837	0.462903	0.613759
Granulocyte-monocyte progenitor	Blood mesoderm	0.550681	0.559995	0.562029
Granulocytes	Blood mesoderm	0.457563	0.47012	0.465563
Hair follicle	Surface ectoderm	0.501518	0.568748	0.637561
Hair follicle stem cells	Surface ectoderm	0.523224	0.59457	0.62715
Hair follicle transit amplifying cells	Surface ectoderm	0.595767	0.649791	0.699438
Heart	Mesoderm	0.424637	0.491174	0.573364
Hematopoietic stem cells	Blood mesoderm	0.570832	0.615072	0.660526
Hematopoietic stem cells (MPP1)	Blood mesoderm	0.565752	0.593491	0.614237
Hematopoietic stem cells (MPP2)	Blood mesoderm	0.573182	0.596725	0.60588
Hematopoietic stem cells (MPP3)	Blood mesoderm	0.571616	0.594739	0.600314
Hematopoietic stem cells (MPP4)	Blood mesoderm	0.571183	0.591623	0.59706
Hippocampus	Neurectoderm	0.364009	0.435033	0.573971
Hippocampus neuron	Neurectoderm	0.394695	0.437736	0.558234
Hippocampus tissue	Neurectoderm	0.395279	0.459087	0.600915
Ileum	Endoderm	0.535836	0.606788	0.771052
Innate lymphoid cell (Type 2)	Blood mesoderm	0.516555	0.530653	0.53552
Inner cell mass (E3.5)	Embryonic	0.673886	0.624907	0.550437
Inner cell mass (E3.75)	Embryonic	0.644851	0.614804	0.549591
Intestinal stem cell	Endoderm	0.596122	0.637442	0.641931
Intestinal subepithelial myofibroblasts (adult)	Mesoderm	0.48798	0.537393	0.665761
Intestinal subepithelial myofibroblasts (neonatal)	Mesoderm	0.487363	0.531449	0.632455
Intestine	Endoderm	0.485323	0.537451	0.564427
Invariant NKT	Blood mesoderm	0.54294	0.549654	0.538726
Keratinocyte	Surface ectoderm	0.531333	0.568935	0.581473
Kidney	Mesoderm	0.481337	0.539192	0.587104
Large intestine	Endoderm	0.492282	0.559636	0.60009
Lateral nasal prominence (E10.5)	Neural crest	0.555892	0.578706	0.705401
Lateral prominence neural epithelium (E10.5)	Neural crest	0.529642	0.561285	0.679515
Liver	Endoderm	0.480663	0.517729	0.557333
Long-term HSC	Blood mesoderm	0.522862	0.544033	0.551891
Lower molar	Neural crest	0.506542	0.549852	0.714409
Lung	Endoderm	0.425801	0.509818	0.577239
Lung fibroblasts	Mesoderm	0.490383	0.532096	0.627538
Macrophages +IL10 +LPS	Blood mesoderm	0.486357	0.528501	0.579343
Macrophages +IL10 -LPS	Blood mesoderm	0.497372	0.535557	0.586612
Macrophages -IL10 +LPS	Blood mesoderm	0.484145	0.522112	0.579331
Macrophages -IL10 -LPS	Blood mesoderm	0.501784	0.537446	0.588504
Mammary tissue	Mesoderm	0.425981	0.507775	0.589064
Mandibular arch (E10.5)	Neural crest	0.538539	0.574774	0.698737
Mandibular arch (E9.5)	Neural crest	0.575009	0.603231	0.738702
Mast cell +IL10 +LPS	Blood mesoderm	0.532866	0.551881	0.574845
Mast cell +IL10 -LPS	Blood mesoderm	0.527647	0.548194	0.57239
Mast cell -IL10 +LPS	Blood mesoderm	0.52083	0.541926	0.562721
Mast cell -IL10 -LPS	Blood mesoderm	0.520534	0.541966	0.563997
Mast cells (CD25-)	Blood mesoderm	0.552163	0.561699	0.569256
Mast cells (CD25+)	Blood mesoderm	0.545324	0.558441	0.565116
Mature sperm	Germ cells	0.417916	0.441162	0.445697
Maxillary arch (E10.5)	Neural crest	0.473398	0.513015	0.614617
Maxillary arch (E9.5)	Neural crest	0.572818	0.613629	0.760513
Medial ganglionic eminence neurons	Neurectoderm	0.451299	0.491107	0.610891
Medullary thymic epithelial	Endoderm	0.482333	0.566183	0.615204
Medullary thymic epithelial cell (immature)	Endoderm	0.490127	0.577353	0.625462
Medullary thymic epithelial cell (mature)	Endoderm	0.479148	0.556362	0.589675
MEF	Mesoderm	0.455503	0.528664	0.685244
Megakaryoblast	Blood mesoderm	0.517505	0.537961	0.568227
Megakaryocyte erythroid progenitor	Blood mesoderm	0.582309	0.601682	0.619914
Mesoderm (E8.5)	Neural crest	0.590351	0.626588	0.774894
Microglia	Blood mesoderm	0.456222	0.467034	0.484093
Monocyte	Blood mesoderm	0.504876	0.522922	0.528812
Monocytes	Blood mesoderm	0.49196	0.504465	0.493957
Morula	Embryonic	0.65877	0.615107	0.535674
Morula (single-cell)	Embryonic	0.646946	0.604203	0.522987
Motor neurons	Neurectoderm	0.405142	0.464441	0.614292
MSC (bone)	Mesoderm	0.400194	0.480526	0.599795
MSC (skin)	Mesoderm	0.388475	0.471874	0.590057
MSC (thymus)	Mesoderm	0.390334	0.472568	0.597065
Multipotent progenitor	Blood mesoderm	0.548474	0.559486	0.570026
Myelocytes	Blood mesoderm	0.517977	0.52883	0.530409
Myeloid cells	Blood mesoderm	0.508972	0.554081	0.587562
Myoblast	Mesoderm	0.48252	0.537183	0.677562
Naive CD4+ T cells, anti-CD3/28 treated	Blood mesoderm	0.604263	0.606906	0.601096
Naive ESC (Hex-)	Embryonic	0.85629	0.823771	0.700858
Naive ESC (Hex+)	Embryonic	0.849436	0.821955	0.702698
Naive ESCs (2iL)	Embryonic	0.833481	0.789827	0.694139
Naive ESCs (2iLGO)	Embryonic	0.817267	0.774895	0.701189
Natural killer cells	Blood mesoderm	0.480111	0.493616	0.482616
Neocortex cortical plate	Neurectoderm	0.493492	0.539949	0.677482
Neocortex subventricular zone	Neurectoderm	0.526189	0.571923	0.705192
Neocortex ventricular zone	Neurectoderm	0.576179	0.62408	0.759813
Neonatal tail fibroblast	Mesoderm	0.461612	0.528351	0.676413
Neural progenitor cell	Neurectoderm	0.554445	0.596563	0.729064
Neuron	Neurectoderm	0.425901	0.503653	0.651535
Neutrophil +IL10 +LPS	Blood mesoderm	0.533956	0.554352	0.564464
Neutrophil +IL10 -LPS	Blood mesoderm	0.532638	0.553837	0.560428
Neutrophil -IL10 +LPS	Blood mesoderm	0.527741	0.549991	0.556111
Neutrophil -IL10 -LPS	Blood mesoderm	0.531286	0.550596	0.563186
NKT (derived)	Blood mesoderm	0.568317	0.596111	0.629038
NKT stage1	Blood mesoderm	0.580299	0.593709	0.597082
NKT stage2	Blood mesoderm	0.576829	0.587737	0.586434
NKT stage3	Blood mesoderm	0.550885	0.56003	0.553923
Non-floor plate neural epithelium (E8.5)	Neural crest	0.600658	0.640857	0.758093
Nucleus accumbens	Neurectoderm	0.390099	0.462169	0.596282
Olfactory bulb	Neurectoderm	0.374976	0.458894	0.604695
Olfactory pit (E10.5)	Neural crest	0.577836	0.624548	0.74892
Oligodendrocyte (myelinating)	Neurectoderm	0.438451	0.494219	0.609496
Oligodendrocyte (newly formed)	Neurectoderm	0.466218	0.522262	0.643477
Oligodendrocyte (precursor)	Neurectoderm	0.434115	0.506451	0.657194
Oocytes	Embryonic	0.514429	0.51499	0.503892
Orthochromatic erythroblast	Blood mesoderm	0.518029	0.523514	0.525663
Oviduct	Mesoderm	0.453246	0.534993	0.614966
Pancreatic cell (alpha)	Endoderm	0.490929	0.562597	0.643351
Pancreatic cell (beta)	Endoderm	0.509692	0.568502	0.622015
PGC (female)	Embryonic	0.709239	0.718347	0.756824
PGC (male)	Embryonic	0.736805	0.743209	0.772793
Pineal gland	Neurectoderm	0.426487	0.495032	0.60874
Placenta	Embryonic	0.539475	0.5794	0.623815
Polychromatic erythroblast	Blood mesoderm	0.539591	0.539877	0.535187
Polyploid trophoblast giant cells (E9.5)	Embryonic	0.575136	0.600306	0.638913
pre-Adipocytes (brown)	Mesoderm	0.45403	0.519033	0.640074
pre-Adipocytes (white)	Mesoderm	0.444145	0.506063	0.639118
pre-B cells	Blood mesoderm	0.556971	0.555322	0.557126
pro-B (fraction B)	Blood mesoderm	0.585719	0.600412	0.615398
pro-B (fraction CC`)	Blood mesoderm	0.593827	0.604454	0.616466
pro-B cells	Blood mesoderm	0.547274	0.56756	0.587555
Proerythroblast	Blood mesoderm	0.576443	0.579485	0.571458
Promyelocytes	Blood mesoderm	0.585952	0.603053	0.615656
Pronuclei	Embryonic	0.494271	0.487967	0.469679
Prostate basal cells	Endoderm	0.519363	0.576398	0.622294
Prostate luminal cells	Endoderm	0.508861	0.571548	0.623257
Retina	Neurectoderm	0.425851	0.485872	0.60907
Skeletal muscle	Mesoderm	0.437189	0.49321	0.58847
Skin (E16.5)	Surface ectoderm	0.474438	0.560651	0.682451
Skin epithelial	Surface ectoderm	0.563668	0.630658	0.677258
Small intestine cells	Endoderm	0.535734	0.563344	0.540262
Somatic gonadal cell	Mesoderm	0.492071	0.553868	0.710094
Spermatids	Germ cells	0.508404	0.500642	0.491059
Spermatids (elongated)	Germ cells	0.531277	0.534392	0.543707
Spermatids (round)	Germ cells	0.544041	0.548035	0.561657
Spermatocytes	Germ cells	0.53293	0.528683	0.51484
Spermatogonia	Germ cells	0.515836	0.529706	0.512445
Spinal cord	Neurectoderm	0.38795	0.461677	0.616183
Spleen	Blood mesoderm	0.514498	0.565851	0.618369
splenic B cells	Blood mesoderm	0.587542	0.590612	0.577701
splenic DC +IL10 +LPS	Blood mesoderm	0.519133	0.545348	0.567035
splenic DC +IL10 -LPS	Blood mesoderm	0.528249	0.553894	0.57121
splenic DC -IL10 +LPS	Blood mesoderm	0.519303	0.545235	0.563646
splenic DC -IL10 -LPS	Blood mesoderm	0.526008	0.551255	0.5678
Striated muscle	Mesoderm	0.436499	0.489824	0.593403
Striatum	Neurectoderm	0.395658	0.462266	0.585562
Substantia nigra	Neurectoderm	0.411888	0.457904	0.554577
Subventricular zone	Neurectoderm	0.422676	0.499355	0.629819
Suprabasal epidermis (E14.5)	Surface ectoderm	0.51677	0.543376	0.563634
Tail fibroblast	Mesoderm	0.440166	0.507986	0.642509
Telencephalon	Neurectoderm	0.521259	0.569251	0.712685
Testicular cells	Germ cells	0.547094	0.559355	0.572474
Thymus	Blood mesoderm	0.545159	0.603764	0.655382
Trophoblast stem cells	Embryonic	0.571898	0.594797	0.589171
Upper molar	Neural crest	0.507108	0.552346	0.717725
Uterus	Mesoderm	0.490131	0.568664	0.665106
Vas deferens	Mesoderm	0.462012	0.536058	0.610565
Ventral tegmental	Neurectoderm	0.395175	0.435534	0.528073
White-matter glia	Neurectoderm	0.430493	0.489199	0.654397
XEN cells	Embryonic	0.661716	0.682383	0.717344
Zona limitans intrathalamica	Neurectoderm	0.523613	0.579777	0.765678
Zygote	Embryonic	0.487315	0.483437	0.466104
