# Supplementary material for: Metabolic switch and epithelial–mesenchymal transition cooperate to regulate pluripotency
Source: EMBO J. 2020 Feb 24;39(8):e102961. doi: 10.15252/embj.2019102961 (PMC7156961; doi:10.15252/embj.2019102961)
Supplement: Supplementary file 8 — Dataset EV6 [file EMBJ-39-e102961-s008.xlsx]

## Sheet: Dataset EV6
Dataset EV6
Materials used in the current study

## Sheet: Materials
REAGENT or RESOURCE	SOURCE	IDENTIFIER
Antibodies
Rabbit monoclonal to E-cadherin (IF, FACS, 1:200)	Cell Signaling Technology	3195
Mouse monoclonal to N-cadherin (IF, 1:200)	Invitrogen	333900
Goat@Mouse Alexa 568 (IF, 1:500)	Invitrogen	A11004
Goat@Rabbit Alexa 647 (IF, FACS, 1:500)	Abcam	ab150079
Anti-Histone H3K4me2	Abcam	ab7766
Anti-Histone H3K4me3	Abcam	ab8580
Anti-Histone H3K9me2	Abcam	ab1220
Anti-Histone H3K9me3	Abcam	ab8898
Anti-Histone H3K27me3	Millipore	17-622
Anti-Histone H3K36me3	Abcam	ab9050
Mouse IgG	Abcam	ab18413
Rabbit IgG	Abcam	ab37415
Chemicals, Peptides, and Recombinant Proteins
High Glucose DMEM	Hyclone	SH30022.01
Knockout DMEM	Gibco	10829-018
DMEM/F12	Hyclone	SH30023.01
Neurobasal medium	Gibco	21103-049
Opti-MEM medium	Gibco	31985-070
Fetal Bovine Serum (for MEF medium)	Excell	FSP500
Fetal Bovine Serum (for mES medium)	Gibco	10099-141
GlutaMAX	Gibco	35050-061
Non-Essential Amino Acids	Gibco	11140-050
Sodium Pyruvate	Gibco	11360-070
2-Mercaptoethanol	Gibco	21985-023
N2 supplement	Gibco	17502-048
B27 supplement	Gibco	17504-044
Leukemia Inhibitory Factor	PeproTech	300-05
Vitamin C	Sigma	49752
bFGF	Peprotech	100-18B
Activin A	R&D Systems	338-AC-050
CHIR99021	Selleck	S2924
PD0325901	Selleck	S1036
IWR1	Sigma	I0161
EGF	Invitrogen	BMS320
TGF-β1	R&D Systems	240-B-002
TGF-β2	R&D Systems	302-B2-002
TGF-β3	R&D Systems	243-B3-002
Repsox	Selleck	S7223
DMSO	Sigma	D5879-1L
Collagenase IV
Gibco	17104-019
Trypsin-EDTA 0.25%	Gibco	25200-056
Formamide	Sigma	F9037
TRIzol	Molecular Research Center	TR118
BMP4	PeproTech	120-05
Noggin	PeproTech	250-38
Deposited Data
RNA-seq for GFP- and GFP+ cells during reprogramming with mES and 5C medium	This Paper	GSE103765,GSE103791
Expression profiles of MEFs, iPSCs, and ESCs	Previous published Datasets	GSE10871, GSE14012,
Expression profiles of different developmental stages	Previous published Datasets	E-MTAB-2958
Expression profiles of epibalst at different stage (single cell)	Previous published Datasets	GSE100597
Expression of differentiation from hESCs to hepatocytes	Previous published Datasets	GSE70741
Expression of transdifferentiation from MEFs to Neurons	Previous published Datasets	GSE68902
Expressison of EpiLCs	Previous published Datasets	GSE30056, GSE56096
Expression of cells in formative state	Previous published Datasets	E-MTAB-5304, GSE121148
Oligonucleotides
CHIP-qPCR primers used for Dppa5a	F 5’-GAGTAGACCCAGACACTAAAG-3’	R 5’-GATAAGAGAATCCAGCACAGA-3’
CHIP-qPCR primers used for Dppa3	F 5’-AATCAAGTAGGGAAAGAAAGGA-3’	R 5’-AAGGCACAGTTACACTCTTAT-3’
CHIP-qPCR primers used for Esrrb	F 5’-CCCTAGCAGCAATACTTGCAAGC-3’	R 5’-CAGGGACTTGAGGAGAATCGGT-3’
CHIP-qPCR primers used for GAPDH	F 5’-CCTTCATTGACCTCAACTACA-3’	R 5’-TAGACTCCACGACATACTCA-3’
CHIP-qPCR primers used for Nanog	F 5’-CAGGTGGGAAGTATCTATGG-3’	R 5’-ACGGCTATTCTATTCAGTGG-3’
CHIP-qPCR primers used for Oct4	F 5’-GGAGGTTGAGAGTTCTGG-3’	R 5’-AGATTAAGGAAGGGCTAGGA-3’
CHIP-qPCR primers used for Sox2	F 5’-TTTATTCAGTTCCCAGTCCAA-3’	R 5’-TTATTCCTATGTGTGAGCAAGA-3’
qPCR primers used for Bmi1	F 5’-ATCCCCACTTAATGTGTGTCCT-3’	R 5’-CTTGCTGGTCTCCAAGTAACG-3’
qPCR primers used for Cldn3	F 5’-ACCAACTGCGTACAAGACGAG-3’	R 5’-CAGAGCCGCCAACAGGAAA-3’
qPCR primers used for Ctcf	F 5’-GATCCTACCCTTCTCCAGATGAA-3’	R 5’-GTACCGTCACAGGAACAGGT-3’
qPCR primers used for Dnmt1	F 5’-AAGAATGGTGTTGTCTACCGAC-3’	R 5’-CATCCAGGTTGCTCCCCTTG-3’
qPCR primers used for Dnmt3b	F 5’-AGCGGGTATGAGGAGTGCAT-3’	R 5’-GGGAGCATCCTTCGTGTCTG-3’
qPCR primers used for Dppa2	F 5’-TCAACGAGAACCAATCTGAGGA-3’	R 5’-GCGTAGCGTAGTCTGTGTTTG-3’
qPCR primers used for Dppa3	F 5’-GACCCAATGAAGGACCCTGAA-3’	R 5’-GCTTGACACCGGGGTTTAG-3’
qPCR primers used for Dppa4	F 5’-GCAGATGTCTAGTCAACCAAGC-3’	R 5’-TCCTGGCGTCTCAGTGTCT-3’
qPCR primers used for Dppa5a	F 5’-ATGATGGTGACCCTCGTGAC-3’	R 5’-ACCTCGATAAGTTCTTCGGGAG-3’
qPCR primers used for E-cadherin	F 5’-CAGGTCTCCTCATGGCTTTGC-3’	R 5’-CTTCCGAAAAGAAGGCTGTCC-3’
qPCR primers used for Endo-Klf4	F 5’-AACATGCCCGGACTTACAAA-3’	R 5’-TTCAAGGGAATCCTGGTCTTC-3’
qPCR primers used for Endo-Oct4	F 5’-TAGGTGAGCCGTCTTTCCAC-3’	R 5’-GCTTAGCCAGGTTCGAGGAT-3’
qPCR primers used for Endo-Sox2	F 5’-AGGGCTGGGAGAAAGAAGAG-3’	R 5’-CCGCGATTGTTGTGATTAGT-3’
qPCR primers used for Eno1	F 5’-TGCGTCCACTGGCATCTAC-3’	R 5’-CAGAGCAGGCGCAATAGTTTTA-3’
qPCR primers used for Eno2	F 5’-AGGTGGATCTCTATACTGCCAAA-3’	R 5’-GTCCCCATCCCTTAGTTCCAG-3’
qPCR primers used for Eno3	F 5’-CACAGCCAAGGGTCGATTCC-3’	R 5’-CCCAGGTATCGTGCTTTGTCT-3’
qPCR primers used for Ep-CAM	F 5’-GCGGCTCAGAGAGACTGTG-3’	R 5’-CCAAGCATTTAGACGCCAGTTT-3’
qPCR primers used for Esrrb	F 5’-GCACCTGGGCTCTAGTTGC-3’	R 5’-TACAGTCCTCGTAGCTCTTGC-3’
qPCR primers used for Exo-Klf4	F 5’-GGGTGGACCATCCTCTAGAC-3’	R 5’-GCTGGACGCAGTGTCTTCTC-3’
qPCR primers used for Exo-Oct4	F 5’-GGGTGGACCATCCTCTAGAC-3’	R 5’-CCAGGTTCGAGAATCCAC-3’
qPCR primers used for Exo-Sox2	F 5’-GGGTGGACCATCCTCTAGAC-3’	R 5’-GGGCTGTTCTTCTGGTTG-3’
qPCR primers used for Ezh2	F 5’-AGTGACTTGGATTTTCCAGCAC-3’	R 5’-AATTCTGTTGTAAGGGCGACC-3’
qPCR primers used for Fbxo15	F 5’-GTTAGAGGCTCATCTGTCACGA-3’	R 5’-GATGGCATTCTGTCCAGGGAT-3’
qPCR primers used for Fgf5	F 5’-TGTGTCTCAGGGGATTGTAGG-3’	R 5’-AGCTGTTTTCTTGGAATCTCTCC-3’
qPCR primers used for Fn1	F 5’-TTCAAGTGTGATCCCCATGAAG-3’	R 5’-CAGGTCTACGGCAGTTGTCA-3’
qPCR primers used for FoxA2	F 5’-CCCTACGCCAACATGAACTCG-3’	R 5’-GTTCTGCCGGTAGAAAGGGA-3’
qPCR primers used for GAPDH	F 5’-AGGTCGGTGTGAACGGATTTG-3’	R 5’-TGTAGACCATGTAGTTGAGGTCA-3’
qPCR primers used for Gata4	F 5’-CCCTACCCAGCCTACATGG-3’	R 5’-ACATATCGAGATTGGGGTGTCT-3’
qPCR primers used for Hif1a	F 5’-ACCTTCATCGGAAACTCCAAAG-3’	R 5’-CTGTTAGGCTGGGAAAAGTTAGG-3’
qPCR primers used for Hk1	F 5’-CGGAATGGGGAGCCTTTGG-3’	R 5’-GCCTTCCTTATCCGTTTCAATGG-3’
qPCR primers used for Hk2	F 5’-TGATCGCCTGCTTATTCACGG-3’	R 5’-AACCGCCTAGAAATCTCCAGA-3’
qPCR primers used for Kdm2b	F 5’-GATGCTGAGCGGTATCATCCG-3’	R 5’-GAGACAGCGATCCATGAGCAG-3’
qPCR primers used for Kdr	F 5’-TTTGGCAAATACAACCCTTCAGA-3’	R 5’-GCAGAAGATACTGTCACCACC-3’
qPCR primers used for Krt8	F 5’-TCCATCAGGGTGACTCAGAAA-3’	R 5’-CCAGCTTCAAGGGGCTCAA-3’
qPCR primers used for Ldha	F 5’-TGTCTCCAGCAAAGACTACTGT-3’	R 5’-GACTGTACTTGACAATGTTGGGA-3’
qPCR primers used for Mixl1	F 5’-ACGCAGTGCTTTCCAAACC-3’	R 5’-CCCGCAAGTGGATGTCTGG-3’
qPCR primers used for Nanog	F 5’-TCTTCCTGGTCCCCACAGTTT-3’	R 5’-GCAAGAATAGTTCTCGGGATGAA-3’
qPCR primers used for N-cadherin	F 5’-AGCGCAGTCTTACCGAAGG-3’	R 5’-TCGCTGCTTTCATACTGAACTTT-3’
qPCR primers used for Nestin	F 5’-CCCTGAAGTCGAGGAGCTG-3’	R 5’-CTGCTGCACCTCTAAGCGA-3’
qPCR primers used for Ocln	F 5’-TTGAAAGTCCACCTCCTTACAGA-3’	R 5’-CCGGATAAAAAGAGTACGCTGG-3’
qPCR primers used for Ooep	F 5’-ATTCGTGCCTCCTCAATC-3’	R 5’-GACTCCATCTGTGTTTCTCT-3’
qPCR primers used for Otx2	F 5’-TATCTAAAGCAACCGCCTTACG-3’	R 5’-AAGTCCATACCCGAAGTGGTC-3’
qPCR primers used for Pax6	F 5’-TACCAGTGTCTACCAGCCAAT-3’	R 5’-TGCACGAGTATGAGGAGGTCT-3’
qPCR primers used for Pdk1	F 5’-GGACTTCGGGTCAGTGAATGC-3’	R 5’-TCCTGAGAAGATTGTCGGGGA-3’
qPCR primers used for Pdk2	F 5’-AGGGGCACCCAAGTACATC-3’	R 5’-TGCCGGAGGAAAGTGAATGAC-3’
qPCR primers used for Pdk3	F 5’-TCCTGGACTTCGGAAGGGATA-3’	R 5’-GAAGGGCGGTTCAACAAGTTA-3’
qPCR primers used for Pecam1	F 5’-ACGCTGGTGCTCTATGCAAG-3’	R 5’-TCAGTTGCTGCCCATTCATCA-3’
qPCR primers used for Pfkm	F 5’-TGTGGTCCGAGTTGGTATCTT-3’	R 5’-GCACTTCCAATCACTGTGCC-3’
qPCR primers used for Pgk1	F 5’-ATGTCGCTTTCCAACAAGCTG-3’	R 5’-GCTCCATTGTCCAAGCAGAAT-3’
qPCR primers used for Pla2g10	F 5’-GTGCAGGTGTGACGAGGAG-3’	R 5’-CACTTGGGAGAGTCCTTCTCA-3’
qPCR primers used for Prdm14	F 5’-AGTCCCAGGACAAGGCGAA-3’	R 5’-GTGGTGGCGAGGTTCCTAA-3’
qPCR primers used for Prom1	F 5’-GTTGAGACTGTGCCCATGAAA-3’	R 5’-GACGGGCTTGTCATAACAGGA-3’
qPCR primers used for Slc2a1	F 5’-CAGTTCGGCTATAACACTGGTG-3’	R 5’-GCCCCCGACAGAGAAGATG-3’
qPCR primers used for Slug	F 5’-TGGTCAAGAAACATTTCAACGCC-3’;	R 5’-GGTGAGGATCTCTGGTTTTGGTA-3’
qPCR primers used for Snai	F 5’-GGTCAGCAAAAGCACGGTT-3’	R 5’-CACACGCTGCCTTGTGTCT-3’
qPCR primers used for Sox17	F 5’-GATGCGGGATACGCCAGTG-3’	R 5’-CCACCACCTCGCCTTTCAC-3’
qPCR primers used for T	F 5’-GCTTCAAGGAGCTAACTAACGAG-3’	R 5’-CCAGCAAGAAAGAGTACATGGC-3’
qPCR primers used for Tbx3	F 5’-AGATCCGGTTATCCCTGGGAC-3’	R 5’-CAGCAGCCCCCACTAACTG-3’
qPCR primers used for Tet1	F 5’-ACACAGTGGTGCTAATGCAG-3’	R 5’-AGCATGAACGGGAGAATCGG-3’
qPCR primers used for Triml1	F 5’-TGGAGAACCTCAGGGAAGAGC-3’	R 5’-GAGGAGGCACATCAGACAAAA-3’
qPCR primers used for Twist1	F 5’-CGGAGAAGGCGTAGCTGAG-3’	R 5’-GGACAAGCTGAGCAAGATTCA-3’
qPCR primers used for Twist2	F 5’-CGCTACAGCAAGAAATCGAGC-3’	R 5’-GCTGAGCTTGTCAGAGGGG-3’
qPCR primers used for Utf1	F 5’-TGTCCCGGTGACTACGTCT-3’	R 5’-CCCAGAAGTAGCTCCGTCTCT-3'
qPCR primers used for Vim	F 5’-CGGCTGCGAGAAATTGC-3’	R 5’-CCACTTTCCGTTCAAGGTCAAG-3'
qPCR primers used for Wdr5	F 5’-TTTGAAGATTTGGGACGTGAGTT-3’	R 5’-ATGGGCAGGCAAAGTCTTGAG-3'
qPCR primers used for Xist	F 5’-ACATGCCTGGCACTCTAGCA-3’	R 5’-AAACATGGAAATGGGTAAGACACA-3’
qPCR primers used for Zeb1	F 5’-GCTGGCAAGACAACGTGAAAG-3’	R 5’-GCCTCAGGATAAATGACGGC-3’
qPCR primers used for Zeb2	F 5’-ATTGCACATCAGACTTTGAGGAA-3’	R 5’-ATAATGGCCGTGTCGCTTCG-3’
qPCR primers used for Zfp42	F 5’-CCCTCGACAGACTGACCCTAA-3’	R 5’-TCGGGGCTAATCTCACTTTCAT-3’
Single cell qPCR primers used for Dppa3	F 5'-GACCCAATGAAGGACCCTGAA-3'	R 5'-GCTTGACACCGGGGTTTAG-3'
Single cell qPCR primers used for Esrrb	F 5'-GCACCTGGGCTCTAGTTGC-3'	R 5'-TACAGTCCTCGTAGCTCTTGC-3'
Single cell qPCR primers used for Fbxo15	F 5'-GTTAGAGGCTCATCTGTCACGA-3'	R 5'-GATGGCATTCTGTCCAGGGAT-3'
Single cell qPCR primers used for Klf2	F 5'-CTCAGCGAGCCTATCTTGCC-3'	R 5'-CACGTTGTTTAGGTCCTCATCC-3'
Single cell qPCR primers used for Klf4	F 5'-GTGCCCCGACTAACCGTTG-3'	R 5'-GTCGTTGAACTCCTCGGTCT-3'
Single cell qPCR primers used for Klf5	F 5'-CCGGAGACGATCTGAAACACG-3'	R 5'-GTTGATGCTGTAAGGTATGCCT-3'
Single cell qPCR primers used for Nanog	F 5'-TCTTCCTGGTCCCCACAGTTT-3'	R 5'-GCAAGAATAGTTCTCGGGATGAA-3'
Single cell qPCR primers used for Prdm14	F 5'-AGTCCCAGGACAAGGCGAA-3'	R 5'-GTGGTGGCGAGGTTCCTAA-3'
Single cell qPCR primers used for Tbx3	F 5'-AGATCCGGTTATCCCTGGGAC-3'	R 5'-CAGCAGCCCCCACTAACTG-3'
Single cell qPCR primers used for Tfcp2l1	F 5'-CAGCCCGAACACTACAACCAG-3'	R 5'-CAGCCGGATTTCATACGACTG-3'
Single cell qPCR primers used for Zfp42	F 5'-CCCTCGACAGACTGACCCTAA-3'	R 5'-TCGGGGCTAATCTCACTTTCAT-3'
Single cell qPCR primers used for Cer1	F 5'-CTCTGGGGAAGGCAGACCTAT-3'	R 5'-CCACAAACAGATCCGGCTT-3'
Single cell qPCR primers used for Fgf5	F 5'-AAGTAGCGCGACGTTTTCTTC-3'	R 5'-CTGGAAACTGCTATGTTCCGAG-3'
Single cell qPCR primers used for Foxa2	F 5'-CCCTACGCCAACATGAACTCG-3'	R 5'-GTTCTGCCGGTAGAAAGGGA-3'
Single cell qPCR primers used for Lef1	F 5'-TGTTTATCCCATCACGGGTGG-3'	R 5'-CATGGAAGTGTCGCCTGACAG-3'
Single cell qPCR primers used for Nodal	F 5'-TTCAAGCCTGTTGGGCTCTAC-3'	R 5'-TCCGGTCACGTCCACATCTT-3'
Single cell qPCR primers used for Sox1	F 5'-AAGGAACACCCGGATTACAAGT-3'	R 5'-GTTAGCCCAGCCGTTGACAT-3'
Single cell qPCR primers used for T	F 5'-GCTTCAAGGAGCTAACTAACGAG-3'	R 5'-CCAGCAAGAAAGAGTACATGGC-3'
Single cell qPCR primers used for Actin	F 5'-GGCTGTATTCCCCTCCATCG-3'	R 5'-CCAGTTGGTAACAATGCCATGT-3'
Single cell qPCR primers used for Gapdh	F 5'-AGGTCGGTGTGAACGGATTTG-3'	R 5'-TGTAGACCATGTAGTTGAGGTCA-3'
shRNA against Hif1a	5'-TATGCACTTTGTCGCTATTAA-3'
shRNA against Snail2	5'-GGGAGCATACAGCCCTATTAC-3'
shRNA against Twist1	5'-GCCCTCGGACAAGCTGAGCAA-3'
shRNA against Twist2	5'-CCAGTCGCTCAACGAGGCCTT-3'
shRNA against Zeb1	5'-ACAAGACACCGCCGTCATTTA-3'
shRNA against Zeb2	5'-CCCATTTAGTGCCAAGCCTTT-3'
shRNA against CTCF	5'-TGGACGATACCCAGATCATAA-3'
shRNA against Bmi1	5'-CCAGCAAGTATTGTCCTATTT-3'
shRNA against Ezh2	5'-GCTAGGCTAATTGGGACCAAA-3'
shRNA against Wdr5	5'-GCCAAACTATGCCCTGAAGTT-3'
shRNA against Kdm2b	5'-TAGAGTCCCTTCCGGAGAATA-3'
shRNA against Luciferase	5'-ATCACAGAATCGTCGTATGCA-3'
Critical Commercial Assays
SYBR Premix Ex Taq II (Tli RNaseH Plus)	Takara	RR820
ReverTra Ace®	Toyobo	TRT-101
TruSeq RNA Sample Preparation Kit v2	Illumina	RS-122-2001
NextSeq 500 Mid Output Kit v2	Illumina	FC-404-2001
In Situ Cell Death Detection Kit, TMR Red	Roche	12156792910
XF Cell Mito Stress Test Kit	Seahorse Bioscience	103015-100
XF Glycolysis Stress Test Kit	Seahorse Bioscience	103020-100
MycoAlertTM Mycoplasma Detection Kit	Lonza	LT07-318
