# Supplementary material for: Metabolic switch and epithelial–mesenchymal transition cooperate to regulate pluripotency
Source: EMBO J. 2020 Feb 24;39(8):e102961. doi: 10.15252/embj.2019102961 (PMC7156961; doi:10.15252/embj.2019102961)
Supplement: Supplementary file 9 — Dataset EV7 [file EMBJ-39-e102961-s009.xlsx]

## Sheet: Dataset EV7
Dataset EV7
Statistics information

## Sheet: Statistic Information
Figure	Test	S.D. or S.E.M.	n value	P value	Additional Information
1a	Two-way ANOVA	S.D.	6 independent replicates	Yes	Comparisons were done between mES and 5C
1b	N/A	N/A	Representative result from 6 independent replicates	N/A	N/A
1c	Heatmap	N/A	Average result from 5 independent replicates	N/A	N/A
1d	N/A	S.D.	5 independent replicates	N/A	N/A
1e	N/A	S.D.	5 independent replicates	N/A	N/A
1f	Schematic Illustration	N/A	N/A	N/A	N/A
1g	One-way ANOVA	S.D.	5 independent replicates	Yes	Comparions were done with Corresponding Control group
1h	Schematic Illustration	N/A	N/A	N/A	N/A
1i	One-way ANOVA	S.D.	5 independent replicates	Yes	Comparions were done with Corresponding Control group
2a	N/A	N/A	Representative result from 6 independent replicates	N/A	N/A
2b	N/A	S.D.	6 independent replicates	N/A	N/A
2c	Heatmap	N/A	Analysis of RNA-seq or microarray results	N/A	N/A
2d	Heatmap	N/A	Average result from 5 independent replicates	N/A	N/A
2e	Heatmap	N/A	Average result from 5 independent replicates	N/A	N/A
2f	One-way ANOVA	S.D.	5 independent replicates	Yes	Comparions were done as indicated
2g	Heatmap	N/A	Average result from 5 independent replicates	N/A	N/A
3a	Heatmap	N/A	Analysis of binding sites enrichment	N/A	N/A
3b	One-way ANOVA	S.D.	5 independent replicates	Yes	Comparions were done with Hif1a group
3c	One-way ANOVA	S.D.	5 independent replicates	Yes	Comparions were done with Flag group
3d	Schematic Illustration	N/A	N/A	N/A	N/A
3e	Heatmap	N/A	Average result from 5 independent replicates	N/A	N/A
3f	Schematic Illustration	N/A	N/A	N/A	N/A
3g	N/A	S.D.	5 independent replicates	N/A	N/A
3h	One-way ANOVA	S.D.	5 independent replicates	Yes	Comparions were done as indicated
3i	One-way ANOVA	S.D.	5 independent replicates	Yes	Comparions were done as indicated
3j	One-way ANOVA	S.D.	5 independent replicates	Yes	Comparions were done as indicated
3k	Heatmap	N/A	Average result from 5 independent replicates	N/A	N/A
3l	Schematic Illustration	N/A	N/A	N/A	N/A
4a	Heatmap	N/A	Average result from 5 independent replicates	N/A	N/A
4b	N/A	S.D.	5 independent replicates	N/A	N/A
4c	One-way ANOVA	S.D.	5 independent replicates	Yes	Comparions were done with MEFs
4d	Schematic Illustration	N/A	N/A	N/A	N/A
4e	One-way ANOVA	S.D.	5 independent replicates	Yes	Comparions were done as indicated
4f	One-way ANOVA	S.D.	5 independent replicates	Yes	Comparions were done as indicated
4g	Heatmap	N/A	Average result from 5 independent replicates	N/A	N/A
4h	Schematic Illustration	N/A	N/A	N/A	N/A
4i	Schematic Illustration	N/A	N/A	N/A	N/A
5a	N/A	N/A	Representative result from 6 independent replicates	N/A	N/A
5b	N/A	S.D.	5 independent replicates	N/A	N/A
5c	One-way ANOVA	S.D.	5 independent replicates	Yes	Comparions were done with MEFs
5d	N/A	N/A	Summary of animal studies	N/A	N/A
5e	Schematic Illustration	N/A	N/A	N/A	N/A
5f	N/A	N/A	Representative result from 6 independent replicates	N/A	N/A
5g	Heatmap	N/A	Analysis of RNA-seq or microarray results	N/A	N/A
5h	One-way ANOVA	S.D.	5 independent replicates	Yes	Comparions were done with MEFs and as indicated
5i	N/A	N/A	Summary of animal studies	N/A	N/A
5j	N/A	N/A	Representative result of animal studies	N/A	N/A
6a	N/A	N/A	Representative result from 6 independent replicates	N/A	N/A
6b	Student T-test	S.D.	6 independent replicates	Yes	Comparisons were done between mES and 5C
6c	Student T-test	S.D.	6 independent replicates	Yes	Comparisons were done between mES and 5C
6d	Student T-test	S.D.	6 independent replicates	Yes	Comparisons were done between mES and 5C
6e	Student T-test	S.D.	6 independent replicates	Yes	Comparisons were done between mES and 5C
6f	N/A	S.D.	5 independent replicates	N/A	N/A
6g	N/A	S.D.	5 independent replicates	N/A	N/A
6h	Schematic Illustration	N/A	N/A	N/A	N/A
6i	Schematic Illustration	N/A	N/A	N/A	N/A
6j	N/A	S.D.	5 independent replicates	N/A	N/A
6k	Heatmap	N/A	Average result from 5 independent replicates	N/A	N/A
7a	N/A	S.D.	5 independent replicates	N/A	N/A
7b	N/A	S.D.	5 independent replicates	N/A	N/A
7c	Heatmap	N/A	Analysis of RNA-seq or microarray results	N/A	N/A
7d	Heatmap	N/A	Analysis of RNA-seq or microarray results	N/A	N/A
7e	Heatmap	N/A	Analysis of RNA-seq or microarray results	N/A	N/A
7f	Heatmap	N/A	Analysis of RNA-seq or microarray results	N/A	N/A
7g	Heatmap	N/A	Analysis of RNA-seq or microarray results	N/A	N/A
7h	Heatmap	N/A	Analysis of RNA-seq or microarray results	N/A	N/A
7i	Heatmap	N/A	Analysis of RNA-seq or microarray results	N/A	N/A
7j	Schematic Illustration	N/A	N/A	N/A	N/A
8	Schematic Illustration	N/A	N/A	N/A	N/A
EV1a	Heatmap	N/A	Average result from 5 independent replicates	N/A	N/A
EV1b	Two-way ANOVA	S.D.	5 independent replicates	Yes	Comparisons were done between mES and 5C
EV1c	N/A	N/A	summary of more than 100 cells	N/A	N/A
EV1d	Two-way ANOVA	S.D.	5 independent replicates	Yes	Comparisons were done as indicated
EV1e	Schematic Illustration	N/A	N/A	N/A	N/A
EV1f	One-way ANOVA	S.D.	5 independent replicates	Yes	Comparions were done with Corresponding Control group
EV1g	One-way ANOVA	S.D.	5 independent replicates	Yes	Comparions were done with Corresponding Control group
EV1h	One-way ANOVA	S.D.	5 independent replicates	Yes	Comparions were done with Corresponding Control group
EV2a	N/A	N/A	Analysis of binding sites enrichment	N/A	N/A
EV2b	Heatmap	N/A	Average result from 5 independent replicates	N/A	N/A
EV2c	Heatmap	N/A	Analysis of binding sites enrichment	N/A	N/A
EV2d	Heatmap	N/A	Average result from 5 independent replicates	N/A	N/A
EV2e	One-way ANOVA	S.D.	5 independent replicates	Yes	Comparions were done with Corresponding Control group
EV2f	Heatmap	N/A	Average result from 5 independent replicates	N/A	N/A
EV2g	One-way ANOVA	S.D.	5 independent replicates	Yes	Comparions were done with Corresponding Control group
EV2h	Heatmap	N/A	Average result from 5 independent replicates	N/A	N/A
EV3a	Schematic Illustration	N/A	N/A	N/A	N/A
EV3b	Schematic Illustration	N/A	Analysis of RNA-seq or microarray results	N/A	N/A
EV3c	Schematic Illustration	N/A	Analysis of RNA-seq or microarray results	N/A	N/A
EV3d	Schematic Illustration	N/A	Analysis of RNA-seq or microarray results	N/A	N/A
EV3e	Schematic Illustration	N/A	Analysis of RNA-seq or microarray results	N/A	N/A
EV3f	Schematic Illustration	N/A	Analysis of RNA-seq or microarray results	N/A	N/A
EV3g	Schematic Illustration	N/A	Analysis of single cell qPCR	N/A	N/A
EV3h	Heatmap	N/A	Analysis of single cell qPCR	N/A	N/A
EV4a	N/A	S.D.	5 independent replicates	N/A	N/A
EV4b	N/A	S.D.	5 independent replicates	N/A	N/A
EV4c	N/A	S.D.	5 independent replicates	N/A	N/A
EV4d	N/A	S.D.	5 independent replicates	N/A	N/A
EV4e	N/A	N/A	Representative result from 6 independent replicates	N/A	N/A
EV5a	Schematic Illustration	N/A	N/A	N/A	N/A
EV5b	N/A	N/A	Representative result from 5 independent replicates	N/A	N/A
EV5c	Bioinformatic analysis	N/A	At lest 12 samples in each group	N/A	N/A
EV5d	One-way ANOVA	S.D.	5 independent replicates	Yes	Comparions were done with 5C group
EV5e	N/A	S.D.	5 independent replicates	N/A	N/A
EV5f	N/A	S.D.	5 independent replicates	N/A	N/A
EV5g	One-way ANOVA	S.D.	5 independent replicates	Yes	Comparions were done with MEF group and between indicated groups
EV5h	N/A	N/A	Mice number was indicated in figures, around 20 embryos in each group	N/A	N/A
EV5i	Schematic Illustration	N/A	N/A	N/A	N/A
EV5j	N/A	S.D.	5 independent replicates	N/A	N/A
EV5k	N/A	S.D.	5 independent replicates	N/A	N/A
EV5l	N/A	S.D.	5 independent replicates	N/A	N/A
S1a	N/A	S.D.	5 independent replicates	N/A	N/A
S1b	N/A	N/A	Representative result from 5 independent replicates	N/A	N/A
S1c	N/A	N/A	Sumamry of 10 independent replicates	N/A	N/A
S2a	N/A	N/A	5 independent replicates	N/A	N/A
S2b	One-way ANOVA	S.D.	6 independent replicates	Yes	Comparisons were done between mES and 5C
S2c	Student T-test	S.D.	5 independent replicates	Yes	Comparisons were done with sh-Luc
S2d	One-way ANOVA	S.D.	5 independent replicates	Yes	Comparions were done with Corresponding Control group
S2e	One-way ANOVA	S.D.	5 independent replicates	Yes	Comparions were done with Corresponding Control group
S2f	One-way ANOVA	S.D.	5 independent replicates	Yes	Comparions were done with Corresponding Control group
S2g	One-way ANOVA	S.D.	5 independent replicates	Yes	Comparions were done with Corresponding Control group
S3a	Heatmap	N/A	Analysis of RNA-seq or microarray results	N/A	N/A
S3b	Schematic Illustration	N/A	Analysis of RNA-seq or microarray results	N/A	N/A
S3c	Student T-test	S.D.	6 independent replicates	Yes	Comparisons were done between mES and 5C
S3d	Student T-test	S.D.	5 independent replicates	Yes	Comparisons were done with sh-Luc
S3e	Student T-test	S.D.	5 independent replicates	Yes	Comparisons were done with sh-Luc
S4a	Heatmap	N/A	Analysis of RNA-seq or microarray results	N/A	N/A
S4b	Heatmap	N/A	Analysis of RNA-seq or microarray results	N/A	N/A
S4c	N/A	S.E.M.	Analysis of RNA-seq or microarray results	N/A	N/A
S4d	N/A	S.E.M.	Analysis of RNA-seq or microarray results	N/A	N/A
S4e	Heatmap	N/A	Analysis of RNA-seq or microarray results	N/A	N/A
S4f	Heatmap	N/A	Analysis of RNA-seq or microarray results	N/A	N/A
S5a	Heatmap	N/A	Average result from 5 independent replicates	N/A	N/A
S5b	One-way ANOVA	S.D.	5 independent replicates	Yes	Comparions were done with Corresponding mes medium group
S5c	Heatmap	N/A	Average result from 5 independent replicates	N/A	N/A
S5d	Heatmap	N/A	Average result from 5 independent replicates	N/A	N/A
S5e	Heatmap	N/A	Average result from 5 independent replicates	N/A	N/A
S5f	Heatmap	N/A	Average result from 5 independent replicates	N/A	N/A
S6a	N/A	S.D.	5 independent replicates	N/A	N/A
S6b	N/A	S.D.	5 independent replicates	N/A	N/A
S6c	N/A	S.D.	5 independent replicates	N/A	N/A
S7a	Schematic Illustration	N/A	N/A	N/A	N/A
S7b	Schematic Illustration	N/A	N/A	N/A	N/A
S7c	Schematic Illustration	N/A	N/A	N/A	N/A
S7d	Schematic Illustration	N/A	N/A	N/A	N/A
S8a	Heatmap	N/A	Analysis of RNA-seq or microarray results	N/A	N/A
S8b	Heatmap	N/A	Analysis of RNA-seq or microarray results	N/A	N/A
S8c	N/A	N/A	Analysis of RNA-seq or microarray results	N/A	N/A
S8d	N/A	N/A	Analysis of RNA-seq or microarray results	N/A	N/A
S9a	Heatmap	N/A	Average result from 5 independent replicates	N/A	N/A
S9b	Two-way ANOVA	S.D.	5 independent replicates	Yes	Comparions were done with mES-GFP+ group
S10a	N/A	N/A	Average result from 5 independent replicates	N/A	N/A
S10b	Heatmap	N/A	Average result from 5 independent replicates	N/A	N/A
S10c	Heatmap	N/A	Average result from 5 independent replicates	N/A	N/A
